# Supplementary material for: (3Z)-1,1,1-Trifluoro-4-phenyl-4-[(2-{[(1Z)-4,4,4-trifluoro-3-oxo-1-phenyl­but-1-en-1-yl]amino}­eth­yl)amino]­but-3-en-2-one
Source: Acta Crystallogr Sect E Struct Rep Online. 2012 Jun 30;68(Pt 7):o2289–90. doi: 10.1107/S1600536812028875 (PMC3394068; doi:10.1107/S1600536812028875)
Supplement: Supplementary file 1 [file e-68-o2289-sup1.cif]

##############################################################################
#                                                                            #
# This CIF contains the data in a paper accepted for publication in          #
# Acta Crystallographica Section E. It conforms to the requirements of       #
# Notes for Authors for Acta Crystallographica Section E, and has been       #
# peer reviewed under the auspices of the IUCr Commission on Journals.       #
#                                                                            #
# Full details of the Crystallographic Information File format               #
# are given in the paper "The Crystallographic Information File (CIF):       #
# a New Standard Archive File for Crystallography" by S. R. Hall, F. H.      #
# Allen and I. D. Brown [Acta Cryst. (1991), A47, 655-685].                  #
#                                                                            #
# The current version of the core CIF dictionary is obtainable from          #
# ftp://ftp.iucr.org/pub/cif_core.dic.                                       #
#                                                                            #
# Software is freely available for graphical display of the structure(s)     #
# in this CIF. For information consult the CIF software page                 #
# http://www.iucr.org/resources/cif/software.                                #
#                                                                            #
# This file may be used for bona fide research purposes within the           #
# scientific community so long as proper attribution is given to the journal # 
# article from which it was obtained.                                        #
#                                                                            #
##############################################################################
data_global
_audit_creation_method     SHELXL-97
_journal_date_recd_electronic     2012-06-22
_journal_date_accepted     2012-06-25
_journal_name_full     'Acta Crystallographica, Section E'
_journal_year     2012
_journal_volume     68
_journal_issue      7
_journal_page_first     o2289
_journal_page_last     o2290
_journal_paper_category     QO
_journal_paper_doi     10.1107/S1600536812028875
_journal_coeditor_code     BT5954
_publ_contact_author_name     ' Edward RT Tiekink '
_publ_contact_author_address
;
Department of Chemistry, University of Malaya,
50603 Kuala Lumpur, Malaysia
;
_publ_contact_author_email
;
edward.tiekink@gmail.com
;
_publ_contact_author_fax     ' +60 3 7967 4193 '
_publ_contact_author_phone     ' +60 3 7967 6775 '
_publ_section_title
;\
(3<i>Z</i>)-1,1,1-Trifluoro-4-phenyl-4-[(2-{[(1<i>Z</i>)-4,4,4-trifluoro-3-oxo-\
1-phenylbut-1-en-1-yl]amino}ethyl)amino]but-3-en-2-one
;
loop_
    _publ_author_name
    _publ_author_footnote
    _publ_author_address
    'Abdullah M. Asiri'
;
Additional correspondence author, e-mail: aasiri2@kau.edu.sa.
;
;
Center of Excellence for Advanced Materials Research (CEAMR),
King Abdulaziz University, PO Box 80203, Jeddah 21589, Saudi Arabia
Chemistry Department, Faculty of Science, King Abdulaziz University,
PO Box 80203, Jeddah 21589, Saudi Arabia
;
    'Hassan M. Faidallah' .
;
Chemistry Department, Faculty of Science, King Abdulaziz University,
PO Box 80203, Jeddah 21589, Saudi Arabia
;
    'Khalid A. Alamry' .
;
Center of Excellence for Advanced Materials Research (CEAMR),
King Abdulaziz University, PO Box 80203, Jeddah 21589, Saudi Arabia
Chemistry Department, Faculty of Science, King Abdulaziz University,
PO Box 80203, Jeddah 21589, Saudi Arabia
;
    'Ng, Seik Weng' .
;
Department of Chemistry, University of Malaya,
50603 Kuala Lumpur, Malaysia
;
    'Tiekink, Edward R. T.' .
;
Department of Chemistry, University of Malaya,
50603 Kuala Lumpur, Malaysia
;
data_I
_audit_creation_method     SHELXL-97
_chemical_name_systematic
;
(3<i>Z</i>)-1,1,1-Trifluoro-4-phenyl-4-[(2-{[(1<i>Z</i>)-4,4,4-trifluoro-3-oxo-
1-phenylbut-1-en-1-yl]amino}ethyl)amino]but-3-en-2-one
;
_chemical_name_common     ?
_chemical_formula_moiety     'C22 H18 F6 N2 O2'
_chemical_formula_sum     'C22 H18 F6 N2 O2'
_chemical_formula_iupac     'C22 H18 F6 N2 O2'
_chemical_formula_weight     456.38
_chemical_melting_point     ?
_symmetry_cell_setting     monoclinic
_symmetry_space_group_name_H-M     'P 21/c'
_symmetry_space_group_name_Hall     '-P 2ybc'
loop_
    _symmetry_equiv_pos_as_xyz
    'x, y, z'
    '-x, y+1/2, -z+1/2'
    '-x, -y, -z'
    'x, -y-1/2, z-1/2'
_cell_length_a     13.0411(9)
_cell_length_b     15.8970(10)
_cell_length_c     10.9417(9)
_cell_angle_alpha     90.00
_cell_angle_beta     112.306(9)
_cell_angle_gamma     90.00
_cell_volume     2098.6(3)
_cell_formula_units_Z     4
_cell_measurement_reflns_used     2319
_cell_measurement_theta_min     2.3804
_cell_measurement_theta_max     27.5010
_cell_measurement_temperature     100(2)
_exptl_crystal_description     prism
_exptl_crystal_colour     colourless
_exptl_crystal_size_max     0.35
_exptl_crystal_size_mid     0.15
_exptl_crystal_size_min     0.15
_exptl_crystal_density_diffrn     1.444
_exptl_crystal_density_meas     ?
_exptl_crystal_density_method     'not measured'
_exptl_crystal_F_000     936
_exptl_absorpt_coefficient_mu     0.129
_exptl_absorpt_correction_type     multi-scan
_exptl_absorpt_process_details     '(CrysAlis PRO; Agilent, 2012)'
_exptl_absorpt_correction_T_min     0.53825
_exptl_absorpt_correction_T_max     1.0000
_exptl_special_details
;
;
_diffrn_ambient_temperature     100(2)
_diffrn_radiation_type     MoK\a
_diffrn_radiation_wavelength     0.71073
_diffrn_radiation_source     'SuperNova (Mo) X-ray Source'
_diffrn_radiation_monochromator     Mirror
_diffrn_measurement_device_type
                  'Agilent SuperNova Dual diffractometer with an Atlas detector'
_diffrn_measurement_method     '\w scan'
_diffrn_detector_area_resol_mean     10.4041
_diffrn_reflns_number     10523
_diffrn_reflns_av_R_equivalents     0.0414
_diffrn_reflns_av_sigmaI/netI     0.0654
_diffrn_reflns_theta_min     2.39
_diffrn_reflns_theta_max     27.56
_diffrn_reflns_theta_full     27.56
_diffrn_measured_fraction_theta_max     1.000
_diffrn_measured_fraction_theta_full     1.000
_diffrn_reflns_limit_h_min     -16
_diffrn_reflns_limit_h_max     16
_diffrn_reflns_limit_k_min     -15
_diffrn_reflns_limit_k_max     20
_diffrn_reflns_limit_l_min     -10
_diffrn_reflns_limit_l_max     14
_diffrn_standards_number     0
_diffrn_standards_interval_count     0
_diffrn_standards_interval_time     0
_diffrn_standards_decay_%     0
_refine_special_details
;
Refinement of <i>F</i>^2^ against ALL reflections. The weighted <i>R</i>-factor
<i>wR</i> and goodness of fit <i>S</i> are based on <i>F</i>^2^, conventional
<i>R</i>-factors <i>R</i> are based on <i>F</i>, with <i>F</i> set to zero for
negative <i>F</i>^2^. The threshold expression of <i>F</i>^2^ >
\s(<i>F</i>^2^) is used only for calculating <i>R</i>-factors(gt) <i>etc</i>.
and is not relevant to the choice of reflections for refinement.
<i>R</i>-factors based on <i>F</i>^2^ are statistically about twice as large
as those based on <i>F</i>, and <i>R</i>- factors based on ALL data will be
even larger.
;
_reflns_number_total     4845
_reflns_number_gt     3146
_reflns_threshold_expression     I>2\s(I)
_refine_ls_structure_factor_coef     Fsqd
_refine_ls_matrix_type     full
_refine_ls_R_factor_all     0.0999
_refine_ls_R_factor_gt     0.0597
_refine_ls_wR_factor_gt     0.1319
_refine_ls_wR_factor_ref     0.1650
_refine_ls_goodness_of_fit_ref     1.018
_refine_ls_restrained_S_all     1.079
_refine_ls_number_reflns     4845
_refine_ls_number_parameters     309
_refine_ls_number_restraints     19
_refine_ls_hydrogen_treatment     mixed
_refine_ls_weighting_scheme     calc
_refine_ls_weighting_details
         'calc w=1/[\s^2^(Fo^2^)+(0.0641P)^2^+1.0850P] where P=(Fo^2^+2Fc^2^)/3'
_atom_sites_solution_hydrogens     geom
_atom_sites_solution_primary     direct
_atom_sites_solution_secondary     difmap
_refine_ls_shift/su_max     0.002
_refine_ls_shift/su_mean     0.000
_refine_diff_density_max     0.505
_refine_diff_density_min     -0.504
_refine_ls_extinction_method     none
_refine_ls_extinction_coef     ?
loop_
    _atom_type_symbol
    _atom_type_description
    _atom_type_scat_dispersion_real
    _atom_type_scat_dispersion_imag
    _atom_type_scat_source
    'C' 'C' 0.0033 0.0016
                         'International Tables Vol C Tables 4.2.6.8 and 6.1.1.4'
    'H' 'H' 0.0000 0.0000
                         'International Tables Vol C Tables 4.2.6.8 and 6.1.1.4'
    'N' 'N' 0.0061 0.0033
                         'International Tables Vol C Tables 4.2.6.8 and 6.1.1.4'
    'O' 'O' 0.0106 0.0060
                         'International Tables Vol C Tables 4.2.6.8 and 6.1.1.4'
    'F' 'F' 0.0171 0.0103
                         'International Tables Vol C Tables 4.2.6.8 and 6.1.1.4'
_computing_data_collection     'CrysAlis PRO (Agilent, 2012)'
_computing_cell_refinement     'CrysAlis PRO (Agilent, 2012)'
_computing_data_reduction     'CrysAlis PRO (Agilent, 2012)'
_computing_structure_solution     'SHELXS97 (Sheldrick, 2008)'
_computing_structure_refinement     'SHELXL97 (Sheldrick, 2008)'
_computing_molecular_graphics
                      'ORTEP-3 (Farrugia, 1997) and DIAMOND (Brandenburg, 2006)'
_computing_publication_material     'publCIF (Westrip, 2010)'
loop_
    _atom_site_type_symbol
    _atom_site_label
    _atom_site_fract_x
    _atom_site_fract_y
    _atom_site_fract_z
    _atom_site_U_iso_or_equiv
    _atom_site_adp_type
    _atom_site_calc_flag
    _atom_site_refinement_flags
    _atom_site_occupancy
    _atom_site_symmetry_multiplicity
    _atom_site_disorder_assembly
    _atom_site_disorder_group
    O O1 1.01821(13) 0.40373(11) 0.50828(17) 0.0287(4) Uani d . 1 1 . .
    O O2 0.44440(13) 0.44780(12) 0.37678(17) 0.0304(4) Uani d . 1 1 . .
    N N2 0.63608(17) 0.52490(14) 0.3995(2) 0.0276(5) Uani d . 1 1 . .
    N N1 0.86126(16) 0.46861(13) 0.5887(2) 0.0253(5) Uani d . 1 1 . .
    F F1 1.0661(7) 0.2668(4) 0.3981(6) 0.0556(19) Uiso d PD 0.318(4) 1 A 1
    F F2 1.1419(5) 0.2588(4) 0.6132(6) 0.0514(19) Uiso d PD 0.318(4) 1 A 1
    F F3 0.9898(5) 0.1853(4) 0.4922(7) 0.041(2) Uiso d PD 0.318(4) 1 A 1
    F F1' 1.0158(7) 0.2543(4) 0.3630(4) 0.0332(16) Uiso d PD 0.360(10) 1 A 2
    F F2' 1.1461(3) 0.2603(3) 0.5612(7) 0.0142(13) Uiso d PD 0.360(10) 1 A 2
    F F3' 1.0020(5) 0.1831(3) 0.5290(9) 0.0150(14) Uiso d PD 0.360(10) 1 A 2
    F F1" 0.9793(7) 0.2360(5) 0.3631(5) 0.055(2) Uiso d PD 0.322(9) 1 A 3
    F F2" 1.1364(4) 0.2625(3) 0.5098(9) 0.0290(17) Uiso d PD 0.322(9) 1 A 3
    F F3" 1.0224(6) 0.1860(4) 0.5657(8) 0.038(2) Uiso d PD 0.322(9) 1 A 3
    F F4 0.35986(14) 0.28737(11) 0.28834(17) 0.0491(5) Uani d . 1 1 . .
    F F5 0.37037(12) 0.31466(10) 0.10070(16) 0.0394(4) Uani d . 1 1 . .
    F F6 0.26345(11) 0.38801(10) 0.16715(15) 0.0382(4) Uani d . 1 1 . .
    C C1 1.0361(2) 0.25715(17) 0.4985(3) 0.0370(7) Uani d D 1 1 . .
    C C2 0.98029(19) 0.33504(16) 0.5274(2) 0.0260(6) Uani d . 1 1 A .
    C C3 0.8934(2) 0.32256(17) 0.5709(3) 0.0284(6) Uani d . 1 1 . .
    H H3 0.8712 0.2666 0.5791 0.034 Uiso calc R 1 1 A .
    C C4 0.83811(19) 0.38913(16) 0.6026(2) 0.0252(5) Uani d . 1 1 A .
    C C5 0.75063(19) 0.36831(17) 0.6547(3) 0.0277(6) Uani d . 1 1 . .
    C C6 0.6563(2) 0.32548(17) 0.5745(3) 0.0314(6) Uani d . 1 1 A .
    H H6 0.6480 0.3097 0.4875 0.038 Uiso calc R 1 1 . .
    C C7 0.5742(2) 0.30574(19) 0.6215(3) 0.0379(7) Uani d . 1 1 . .
    H H7 0.5091 0.2773 0.5660 0.045 Uiso calc R 1 1 A .
    C C8 0.5872(2) 0.3275(2) 0.7495(3) 0.0409(7) Uani d . 1 1 A .
    H H8 0.5310 0.3138 0.7815 0.049 Uiso calc R 1 1 . .
    C C9 0.6812(2) 0.3689(2) 0.8300(3) 0.0413(7) Uani d . 1 1 . .
    H H9 0.6902 0.3832 0.9178 0.050 Uiso calc R 1 1 A .
    C C10 0.7632(2) 0.38983(19) 0.7832(3) 0.0347(7) Uani d . 1 1 A .
    H H10 0.8278 0.4188 0.8388 0.042 Uiso calc R 1 1 . .
    C C11 0.80105(19) 0.54221(16) 0.6068(3) 0.0274(6) Uani d . 1 1 . .
    H H11A 0.8550 0.5849 0.6595 0.033 Uiso calc R 1 1 . .
    H H11B 0.7551 0.5255 0.6569 0.033 Uiso calc R 1 1 . .
    C C12 0.72688(19) 0.58088(16) 0.4758(3) 0.0279(6) Uani d . 1 1 . .
    H H12A 0.6956 0.6343 0.4930 0.033 Uiso calc R 1 1 . .
    H H12B 0.7720 0.5941 0.4232 0.033 Uiso calc R 1 1 . .
    C C13 0.62859(19) 0.47929(17) 0.2947(2) 0.0265(6) Uani d . 1 1 . .
    C C14 0.71669(19) 0.48676(17) 0.2393(2) 0.0271(6) Uani d . 1 1 . .
    C C15 0.7362(2) 0.56297(19) 0.1885(3) 0.0369(7) Uani d . 1 1 . .
    H H15 0.6925 0.6110 0.1874 0.044 Uiso calc R 1 1 . .
    C C16 0.8199(2) 0.5682(2) 0.1397(3) 0.0437(8) Uani d . 1 1 . .
    H H16 0.8335 0.6201 0.1053 0.052 Uiso calc R 1 1 . .
    C C17 0.8833(2) 0.4990(2) 0.1406(3) 0.0440(8) Uani d . 1 1 . .
    H H17 0.9409 0.5034 0.1079 0.053 Uiso calc R 1 1 . .
    C C18 0.8634(2) 0.4231(2) 0.1890(3) 0.0396(7) Uani d . 1 1 . .
    H H18 0.9074 0.3754 0.1896 0.047 Uiso calc R 1 1 . .
    C C19 0.7791(2) 0.41635(19) 0.2368(3) 0.0315(6) Uani d . 1 1 . .
    H H19 0.7642 0.3637 0.2678 0.038 Uiso calc R 1 1 . .
    C C20 0.54108(19) 0.42385(16) 0.2348(2) 0.0267(6) Uani d . 1 1 . .
    H H20 0.5397 0.3925 0.1603 0.032 Uiso calc R 1 1 . .
    C C21 0.45487(19) 0.41255(16) 0.2804(2) 0.0263(6) Uani d . 1 1 . .
    C C22 0.3625(2) 0.35051(17) 0.2078(3) 0.0302(6) Uani d . 1 1 . .
    H H1 0.918(3) 0.479(2) 0.562(3) 0.054(10) Uiso d . 1 1 . .
    H H2 0.583(3) 0.5189(19) 0.430(3) 0.046(9) Uiso d . 1 1 . .
loop_
    _atom_site_aniso_label
    _atom_site_aniso_U_11
    _atom_site_aniso_U_22
    _atom_site_aniso_U_33
    _atom_site_aniso_U_12
    _atom_site_aniso_U_13
    _atom_site_aniso_U_23
    O1 0.0229(9) 0.0269(10) 0.0412(10) -0.0004(8) 0.0176(8) 0.0006(8)
    O2 0.0222(8) 0.0362(11) 0.0367(10) -0.0024(8) 0.0155(8) -0.0076(9)
    N2 0.0201(10) 0.0286(12) 0.0379(12) -0.0047(9) 0.0155(9) -0.0050(10)
    N1 0.0197(10) 0.0252(12) 0.0355(11) -0.0005(9) 0.0156(9) -0.0017(10)
    F4 0.0464(10) 0.0404(10) 0.0557(11) -0.0172(9) 0.0140(9) 0.0040(9)
    F5 0.0262(8) 0.0437(10) 0.0501(9) -0.0018(7) 0.0167(7) -0.0203(8)
    F6 0.0196(7) 0.0469(10) 0.0478(9) 0.0001(7) 0.0125(7) -0.0173(8)
    C1 0.0284(14) 0.0281(15) 0.0609(19) -0.0017(12) 0.0241(14) 0.0029(14)
    C2 0.0188(11) 0.0237(14) 0.0340(13) 0.0021(10) 0.0085(10) 0.0008(11)
    C3 0.0231(12) 0.0240(14) 0.0407(14) -0.0012(11) 0.0148(11) 0.0035(12)
    C4 0.0172(11) 0.0297(14) 0.0278(12) -0.0022(11) 0.0075(10) 0.0006(11)
    C5 0.0204(11) 0.0289(14) 0.0366(13) 0.0010(11) 0.0139(11) 0.0059(12)
    C6 0.0244(12) 0.0327(15) 0.0378(14) -0.0052(12) 0.0126(11) 0.0031(12)
    C7 0.0247(13) 0.0413(17) 0.0482(16) -0.0053(13) 0.0144(12) 0.0106(14)
    C8 0.0283(14) 0.0485(19) 0.0539(18) 0.0021(14) 0.0245(14) 0.0166(15)
    C9 0.0376(15) 0.056(2) 0.0385(15) -0.0001(15) 0.0235(13) 0.0081(15)
    C10 0.0254(13) 0.0469(18) 0.0321(14) -0.0035(13) 0.0114(11) 0.0032(13)
    C11 0.0224(12) 0.0255(14) 0.0392(14) -0.0042(11) 0.0170(11) -0.0078(12)
    C12 0.0230(12) 0.0236(13) 0.0419(14) -0.0031(11) 0.0178(11) -0.0036(12)
    C13 0.0218(12) 0.0253(14) 0.0340(13) 0.0052(11) 0.0123(11) 0.0027(11)
    C14 0.0214(12) 0.0322(14) 0.0287(13) -0.0039(11) 0.0105(10) -0.0007(11)
    C15 0.0333(14) 0.0386(17) 0.0404(15) -0.0017(13) 0.0159(13) 0.0055(13)
    C16 0.0382(16) 0.058(2) 0.0377(15) -0.0148(16) 0.0173(13) 0.0064(15)
    C17 0.0307(14) 0.071(2) 0.0371(16) -0.0130(16) 0.0208(13) -0.0074(16)
    C18 0.0277(14) 0.057(2) 0.0376(15) 0.0010(14) 0.0161(12) -0.0115(14)
    C19 0.0263(13) 0.0392(16) 0.0314(13) -0.0011(12) 0.0136(11) -0.0063(12)
    C20 0.0213(12) 0.0282(14) 0.0313(13) -0.0007(11) 0.0109(10) -0.0032(11)
    C21 0.0206(12) 0.0248(13) 0.0333(13) 0.0002(11) 0.0099(11) -0.0011(11)
    C22 0.0226(12) 0.0306(15) 0.0385(14) -0.0002(11) 0.0129(11) -0.0045(12)
_geom_special_details
;
All e.s.d.'s (except the e.s.d. in the dihedral angle between two l.s. planes)
are estimated using the full covariance matrix. The cell e.s.d.'s are taken
into account individually in the estimation of e.s.d.'s in distances, angles
and torsion angles; correlations between e.s.d.'s in cell parameters are only
used when they are defined by crystal symmetry. An approximate (isotropic)
treatment of cell e.s.d.'s is used for estimating e.s.d.'s involving l.s.
planes.
;
loop_
    _geom_bond_atom_site_label_1
    _geom_bond_atom_site_label_2
    _geom_bond_site_symmetry_2
    _geom_bond_distance
    _geom_bond_publ_flag
    O1 C2 . 1.249(3) ?
    O2 C21 . 1.247(3) ?
    N2 C13 . 1.328(3) ?
    N2 C12 . 1.463(3) ?
    N2 H2 . 0.88(3) ?
    N1 C4 . 1.321(3) ?
    N1 C11 . 1.464(3) ?
    N1 H1 . 0.91(3) ?
    F1 C1 . 1.308(5) ?
    F2 C1 . 1.471(5) ?
    F3 C1 . 1.282(6) ?
    F1' C1 . 1.405(5) ?
    F2' C1 . 1.335(4) ?
    F3' C1 . 1.345(5) ?
    F1" C1 . 1.422(6) ?
    F2" C1 . 1.269(5) ?
    F3" C1 . 1.397(5) ?
    F4 C22 . 1.344(3) ?
    F5 C22 . 1.342(3) ?
    F6 C22 . 1.336(3) ?
    C1 C2 . 1.529(4) ?
    C2 C3 . 1.400(3) ?
    C3 C4 . 1.397(4) ?
    C3 H3 . 0.9500 ?
    C4 C5 . 1.493(3) ?
    C5 C6 . 1.388(4) ?
    C5 C10 . 1.395(4) ?
    C6 C7 . 1.388(4) ?
    C6 H6 . 0.9500 ?
    C7 C8 . 1.389(4) ?
    C7 H7 . 0.9500 ?
    C8 C9 . 1.376(4) ?
    C8 H8 . 0.9500 ?
    C9 C10 . 1.390(4) ?
    C9 H9 . 0.9500 ?
    C10 H10 . 0.9500 ?
    C11 C12 . 1.521(4) ?
    C11 H11A . 0.9900 ?
    C11 H11B . 0.9900 ?
    C12 H12A . 0.9900 ?
    C12 H12B . 0.9900 ?
    C13 C20 . 1.393(4) ?
    C13 C14 . 1.493(3) ?
    C14 C19 . 1.390(4) ?
    C14 C15 . 1.396(4) ?
    C15 C16 . 1.388(4) ?
    C15 H15 . 0.9500 ?
    C16 C17 . 1.374(4) ?
    C16 H16 . 0.9500 ?
    C17 C18 . 1.382(4) ?
    C17 H17 . 0.9500 ?
    C18 C19 . 1.389(4) ?
    C18 H18 . 0.9500 ?
    C19 H19 . 0.9500 ?
    C20 C21 . 1.404(3) ?
    C20 H20 . 0.9500 ?
    C21 C22 . 1.526(4) ?
loop_
    _geom_angle_atom_site_label_1
    _geom_angle_atom_site_label_2
    _geom_angle_atom_site_label_3
    _geom_angle_site_symmetry_1
    _geom_angle_site_symmetry_3
    _geom_angle
    _geom_angle_publ_flag
    C13 N2 C12 . . 127.1(2) ?
    C13 N2 H2 . . 117(2) ?
    C12 N2 H2 . . 116(2) ?
    C4 N1 C11 . . 126.2(2) ?
    C4 N1 H1 . . 118(2) ?
    C11 N1 H1 . . 116(2) ?
    F3 C1 F1 . . 110.2(4) ?
    F2' C1 F3' . . 107.3(4) ?
    F2" C1 F3" . . 109.6(4) ?
    F2' C1 F1' . . 106.2(3) ?
    F3' C1 F1' . . 106.6(4) ?
    F2" C1 F1" . . 103.1(4) ?
    F3" C1 F1" . . 103.7(4) ?
    F3 C1 F2 . . 109.4(4) ?
    F1 C1 F2 . . 103.4(4) ?
    F2" C1 C2 . . 118.6(3) ?
    F3 C1 C2 . . 118.8(4) ?
    F1 C1 C2 . . 113.3(4) ?
    F2' C1 C2 . . 111.5(3) ?
    F3' C1 C2 . . 115.5(3) ?
    F3" C1 C2 . . 112.4(3) ?
    F1' C1 C2 . . 109.3(3) ?
    F1" C1 C2 . . 107.8(3) ?
    F2 C1 C2 . . 100.1(3) ?
    O1 C2 C3 . . 127.2(2) ?
    O1 C2 C1 . . 115.1(2) ?
    C3 C2 C1 . . 117.7(2) ?
    C4 C3 C2 . . 122.6(2) ?
    C4 C3 H3 . . 118.7 ?
    C2 C3 H3 . . 118.7 ?
    N1 C4 C3 . . 122.3(2) ?
    N1 C4 C5 . . 119.8(2) ?
    C3 C4 C5 . . 117.9(2) ?
    C6 C5 C10 . . 119.6(2) ?
    C6 C5 C4 . . 119.3(2) ?
    C10 C5 C4 . . 121.1(2) ?
    C7 C6 C5 . . 120.0(3) ?
    C7 C6 H6 . . 120.0 ?
    C5 C6 H6 . . 120.0 ?
    C6 C7 C8 . . 120.1(3) ?
    C6 C7 H7 . . 120.0 ?
    C8 C7 H7 . . 120.0 ?
    C9 C8 C7 . . 120.2(2) ?
    C9 C8 H8 . . 119.9 ?
    C7 C8 H8 . . 119.9 ?
    C8 C9 C10 . . 120.1(3) ?
    C8 C9 H9 . . 119.9 ?
    C10 C9 H9 . . 119.9 ?
    C9 C10 C5 . . 120.0(3) ?
    C9 C10 H10 . . 120.0 ?
    C5 C10 H10 . . 120.0 ?
    N1 C11 C12 . . 112.2(2) ?
    N1 C11 H11A . . 109.2 ?
    C12 C11 H11A . . 109.2 ?
    N1 C11 H11B . . 109.2 ?
    C12 C11 H11B . . 109.2 ?
    H11A C11 H11B . . 107.9 ?
    N2 C12 C11 . . 112.3(2) ?
    N2 C12 H12A . . 109.1 ?
    C11 C12 H12A . . 109.1 ?
    N2 C12 H12B . . 109.1 ?
    C11 C12 H12B . . 109.1 ?
    H12A C12 H12B . . 107.9 ?
    N2 C13 C20 . . 122.0(2) ?
    N2 C13 C14 . . 119.4(2) ?
    C20 C13 C14 . . 118.6(2) ?
    C19 C14 C15 . . 119.6(2) ?
    C19 C14 C13 . . 119.4(2) ?
    C15 C14 C13 . . 121.0(2) ?
    C16 C15 C14 . . 119.7(3) ?
    C16 C15 H15 . . 120.2 ?
    C14 C15 H15 . . 120.2 ?
    C17 C16 C15 . . 120.5(3) ?
    C17 C16 H16 . . 119.8 ?
    C15 C16 H16 . . 119.8 ?
    C16 C17 C18 . . 120.2(3) ?
    C16 C17 H17 . . 119.9 ?
    C18 C17 H17 . . 119.9 ?
    C17 C18 C19 . . 120.2(3) ?
    C17 C18 H18 . . 119.9 ?
    C19 C18 H18 . . 119.9 ?
    C14 C19 C18 . . 119.9(3) ?
    C14 C19 H19 . . 120.1 ?
    C18 C19 H19 . . 120.1 ?
    C13 C20 C21 . . 122.5(2) ?
    C13 C20 H20 . . 118.7 ?
    C21 C20 H20 . . 118.7 ?
    O2 C21 C20 . . 127.1(2) ?
    O2 C21 C22 . . 114.4(2) ?
    C20 C21 C22 . . 118.6(2) ?
    F6 C22 F5 . . 106.5(2) ?
    F6 C22 F4 . . 106.8(2) ?
    F5 C22 F4 . . 106.5(2) ?
    F6 C22 C21 . . 110.9(2) ?
    F5 C22 C21 . . 114.9(2) ?
    F4 C22 C21 . . 110.7(2) ?
loop_
    _geom_torsion_atom_site_label_1
    _geom_torsion_atom_site_label_2
    _geom_torsion_atom_site_label_3
    _geom_torsion_atom_site_label_4
    _geom_torsion_site_symmetry_1
    _geom_torsion_site_symmetry_2
    _geom_torsion_site_symmetry_3
    _geom_torsion_site_symmetry_4
    _geom_torsion
    _geom_torsion_publ_flag
    F2" C1 C2 O1 . . . . 27.6(6) ?
    F3 C1 C2 O1 . . . . -167.4(4) ?
    F1 C1 C2 O1 . . . . -35.7(5) ?
    F2' C1 C2 O1 . . . . 52.0(4) ?
    F3' C1 C2 O1 . . . . 174.8(5) ?
    F3" C1 C2 O1 . . . . 157.3(4) ?
    F1' C1 C2 O1 . . . . -65.0(5) ?
    F1" C1 C2 O1 . . . . -89.0(5) ?
    F2 C1 C2 O1 . . . . 73.7(4) ?
    F2" C1 C2 C3 . . . . -152.8(5) ?
    F3 C1 C2 C3 . . . . 12.2(5) ?
    F1 C1 C2 C3 . . . . 144.0(4) ?
    F2' C1 C2 C3 . . . . -128.3(4) ?
    F3' C1 C2 C3 . . . . -5.5(5) ?
    F3" C1 C2 C3 . . . . -23.1(5) ?
    F1' C1 C2 C3 . . . . 114.7(5) ?
    F1" C1 C2 C3 . . . . 90.7(5) ?
    F2 C1 C2 C3 . . . . -106.6(4) ?
    O1 C2 C3 C4 . . . . -1.7(4) ?
    C1 C2 C3 C4 . . . . 178.7(2) ?
    C11 N1 C4 C3 . . . . 173.6(2) ?
    C11 N1 C4 C5 . . . . -6.8(4) ?
    C2 C3 C4 N1 . . . . 2.8(4) ?
    C2 C3 C4 C5 . . . . -176.9(2) ?
    N1 C4 C5 C6 . . . . 116.6(3) ?
    C3 C4 C5 C6 . . . . -63.7(3) ?
    N1 C4 C5 C10 . . . . -64.5(3) ?
    C3 C4 C5 C10 . . . . 115.1(3) ?
    C10 C5 C6 C7 . . . . 1.2(4) ?
    C4 C5 C6 C7 . . . . -179.9(2) ?
    C5 C6 C7 C8 . . . . -1.1(4) ?
    C6 C7 C8 C9 . . . . 0.2(5) ?
    C7 C8 C9 C10 . . . . 0.6(5) ?
    C8 C9 C10 C5 . . . . -0.5(5) ?
    C6 C5 C10 C9 . . . . -0.4(4) ?
    C4 C5 C10 C9 . . . . -179.2(3) ?
    C4 N1 C11 C12 . . . . -104.0(3) ?
    C13 N2 C12 C11 . . . . -103.8(3) ?
    N1 C11 C12 N2 . . . . 66.1(3) ?
    C12 N2 C13 C20 . . . . 175.8(2) ?
    C12 N2 C13 C14 . . . . -3.7(4) ?
    N2 C13 C14 C19 . . . . 118.6(3) ?
    C20 C13 C14 C19 . . . . -60.9(3) ?
    N2 C13 C14 C15 . . . . -62.2(3) ?
    C20 C13 C14 C15 . . . . 118.2(3) ?
    C19 C14 C15 C16 . . . . -1.9(4) ?
    C13 C14 C15 C16 . . . . 179.0(2) ?
    C14 C15 C16 C17 . . . . 0.2(4) ?
    C15 C16 C17 C18 . . . . 0.7(4) ?
    C16 C17 C18 C19 . . . . 0.1(4) ?
    C15 C14 C19 C18 . . . . 2.7(4) ?
    C13 C14 C19 C18 . . . . -178.2(2) ?
    C17 C18 C19 C14 . . . . -1.8(4) ?
    N2 C13 C20 C21 . . . . 0.3(4) ?
    C14 C13 C20 C21 . . . . 179.8(2) ?
    C13 C20 C21 O2 . . . . -0.7(4) ?
    C13 C20 C21 C22 . . . . 179.8(2) ?
    O2 C21 C22 F6 . . . . 56.6(3) ?
    C20 C21 C22 F6 . . . . -123.8(3) ?
    O2 C21 C22 F5 . . . . 177.4(2) ?
    C20 C21 C22 F5 . . . . -3.0(4) ?
    O2 C21 C22 F4 . . . . -61.8(3) ?
    C20 C21 C22 F4 . . . . 117.7(3) ?
loop_
    _geom_hbond_atom_site_label_D
    _geom_hbond_atom_site_label_H
    _geom_hbond_atom_site_label_A
    _geom_hbond_site_symmetry_A
    _geom_hbond_distance_DH
    _geom_hbond_distance_HA
    _geom_hbond_distance_DA
    _geom_hbond_angle_DHA
    N1 H1 O1 . 0.91(3) 2.02(3) 2.719(3) 133(3)
    N1 H1 O1 3_766 0.91(3) 2.28(3) 2.997(3) 135(3)
    N2 H2 O2 . 0.88(3) 2.02(3) 2.709(3) 134(3)
    N2 H2 O2 3_666 0.88(3) 2.33(3) 3.039(3) 137(3)
_iucr_refine_instructions_details
;
TITL  P21/c
CELL  0.71073 13.0411 15.8970 10.9417 90.000 112.306 90.000
ZERR  4        0.0009  0.0010  0.0009  0.000   0.009  0.000
LATT  1
SYMM -X,1/2+Y,1/2-Z
SFAC  C H N O F
UNIT  88 72 8 8 24
ACTA
TEMP -173
SIZE  0.35 0.15 0.15
L.S.  100
BOND  $H
CONF
FMAP  2
PLAN -1
ISOR  0.01 F1 F2 F3 F1' F2' F3' F1" F2" F3"
DFIX  1.35 0.01 C1 F1 C1 F2 C1 F3 C1 F1' C1 F2' C1 F3' =
                C1 F1" C1 F2" C1 F3"
DFIX  2.21 0.01 F1 F2 F1 F3 F2 F3 F1' F2' F1' F3' F2' F3' =
                F1" F2" F1" F3" F2" F3"
SUMP  1 0 1 2 1 3 1 4
WGHT    0.064100    1.085000
FVAR       4.21884   0.31812   0.35959   0.32229
O1    4    1.018209    0.403733    0.508280    11.00000    0.02290    0.02689 =
         0.04119    0.00055    0.01759   -0.00039
O2    4    0.444403    0.447804    0.376782    11.00000    0.02223    0.03617 =
         0.03671   -0.00763    0.01548   -0.00238
N2    3    0.636077    0.524895    0.399460    11.00000    0.02011    0.02864 =
         0.03791   -0.00505    0.01546   -0.00470
N1    3    0.861263    0.468610    0.588722    11.00000    0.01972    0.02519 =
         0.03547   -0.00169    0.01565   -0.00047
PART   1
F1    5    1.066143    0.266826    0.398135    21.00000    0.05558
F2    5    1.141851    0.258814    0.613196    21.00000    0.05137
F3    5    0.989768    0.185270    0.492198    21.00000    0.04062
PART  2
F1'   5    1.015844    0.254310    0.363008    31.00000    0.03317
F2'   5    1.146053    0.260296    0.561222    31.00000    0.01419
F3'   5    1.001967    0.183079    0.528973    31.00000    0.01504
PART   3
F1"   5    0.979343    0.235998    0.363118    41.00000    0.05503
F2"   5    1.136395    0.262505    0.509837    41.00000    0.02901
F3"   5    1.022430    0.186012    0.565715    41.00000    0.03752
PART   0
F4    5    0.359859    0.287373    0.288336    11.00000    0.04639    0.04039 =
         0.05570    0.00396    0.01395   -0.01723
F5    5    0.370371    0.314655    0.100702    11.00000    0.02621    0.04375 =
         0.05009   -0.02026    0.01670   -0.00178
F6    5    0.263453    0.388006    0.167153    11.00000    0.01957    0.04689 =
         0.04782   -0.01729    0.01247    0.00015
C1    1    1.036069    0.257149    0.498527    11.00000    0.02843    0.02810 =
         0.06093    0.00289    0.02414   -0.00169
C2    1    0.980289    0.335045    0.527377    11.00000    0.01878    0.02369 =
         0.03402    0.00080    0.00848    0.00208
C3    1    0.893400    0.322563    0.570851    11.00000    0.02314    0.02395 =
         0.04066    0.00353    0.01483   -0.00122
AFIX  43
H3    2    0.871159    0.266634    0.579069    11.00000   -1.20000
AFIX   0
C4    1    0.838111    0.389134    0.602625    11.00000    0.01721    0.02974 =
         0.02780    0.00061    0.00748   -0.00217
C5    1    0.750634    0.368309    0.654701    11.00000    0.02036    0.02892 =
         0.03663    0.00592    0.01393    0.00098
C6    1    0.656327    0.325483    0.574532    11.00000    0.02442    0.03273 =
         0.03780    0.00312    0.01257   -0.00518
AFIX  43
H6    2    0.647978    0.309681    0.487530    11.00000   -1.20000
AFIX   0
C7    1    0.574205    0.305744    0.621495    11.00000    0.02466    0.04127 =
         0.04825    0.01062    0.01443   -0.00526
AFIX  43
H7    2    0.509075    0.277319    0.566050    11.00000   -1.20000
AFIX   0
C8    1    0.587171    0.327516    0.749495    11.00000    0.02832    0.04849 =
         0.05386    0.01658    0.02455    0.00209
AFIX  43
H8    2    0.530958    0.313797    0.781502    11.00000   -1.20000
AFIX   0
C9    1    0.681241    0.368907    0.830039    11.00000    0.03763    0.05595 =
         0.03848    0.00805    0.02352   -0.00010
AFIX  43
H9    2    0.690163    0.383200    0.917803    11.00000   -1.20000
AFIX   0
C10   1    0.763200    0.389834    0.783231    11.00000    0.02542    0.04693 =
         0.03206    0.00322    0.01141   -0.00345
AFIX  43
H10   2    0.827805    0.418804    0.838758    11.00000   -1.20000
AFIX   0
C11   1    0.801053    0.542212    0.606781    11.00000    0.02236    0.02551 =
         0.03922   -0.00782    0.01704   -0.00416
AFIX  23
H11A  2    0.854952    0.584936    0.659469    11.00000   -1.20000
H11B  2    0.755115    0.525467    0.656914    11.00000   -1.20000
AFIX   0
C12   1    0.726877    0.580883    0.475826    11.00000    0.02305    0.02358 =
         0.04193   -0.00355    0.01785   -0.00305
AFIX  23
H12A  2    0.695646    0.634285    0.493016    11.00000   -1.20000
H12B  2    0.772018    0.594110    0.423175    11.00000   -1.20000
AFIX   0
C13   1    0.628585    0.479291    0.294684    11.00000    0.02180    0.02533 =
         0.03398    0.00270    0.01226    0.00520
C14   1    0.716691    0.486756    0.239326    11.00000    0.02136    0.03219 =
         0.02866   -0.00065    0.01052   -0.00389
C15   1    0.736238    0.562970    0.188513    11.00000    0.03332    0.03855 =
         0.04042    0.00553    0.01594   -0.00173
AFIX  43
H15   2    0.692484    0.610966    0.187375    11.00000   -1.20000
AFIX   0
C16   1    0.819942    0.568240    0.139666    11.00000    0.03817    0.05771 =
         0.03770    0.00640    0.01732   -0.01482
AFIX  43
H16   2    0.833509    0.620101    0.105339    11.00000   -1.20000
AFIX   0
C17   1    0.883300    0.499028    0.140594    11.00000    0.03073    0.07119 =
         0.03706   -0.00739    0.02083   -0.01299
AFIX  43
H17   2    0.940945    0.503377    0.107866    11.00000   -1.20000
AFIX   0
C18   1    0.863394    0.423079    0.189022    11.00000    0.02774    0.05663 =
         0.03760   -0.01151    0.01612    0.00098
AFIX  43
H18   2    0.907447    0.375371    0.189606    11.00000   -1.20000
AFIX   0
C19   1    0.779114    0.416346    0.236846    11.00000    0.02630    0.03918 =
         0.03138   -0.00627    0.01356   -0.00111
AFIX  43
H19   2    0.764160    0.363730    0.267798    11.00000   -1.20000
AFIX   0
C20   1    0.541080    0.423853    0.234836    11.00000    0.02128    0.02820 =
         0.03130   -0.00323    0.01085   -0.00071
AFIX  43
H20   2    0.539698    0.392490    0.160321    11.00000   -1.20000
AFIX   0
C21   1    0.454869    0.412551    0.280396    11.00000    0.02062    0.02481 =
         0.03333   -0.00114    0.00991    0.00016
C22   1    0.362477    0.350512    0.207835    11.00000    0.02262    0.03063 =
         0.03854   -0.00453    0.01285   -0.00022
H1    2    0.917938    0.479367    0.561812    11.00000    0.05426
H2    2    0.582810    0.518858    0.430017    11.00000    0.04649
eqiv  $1 2-x,1-y,1-z
eqiv  $2 1-x,1-y,1-z
htab  n1 o1
htab  n1 o1_$1
htab  n2 o2
htab  n2 o2_$2
HKLF  4
REM   P21/c
REM R1 =  0.0597 for   3146 Fo > 4sig(Fo)  and  0.0999 for all   4845 data
REM    309 parameters refined using     19 restraints
END
WGHT      0.0563      1.1903
REM Highest difference peak  0.505,  deepest hole -0.504,  1-sigma level  0.062
Q1    1   1.1020  0.2646  0.4570  11.00000  0.05    0.51
;
