# Supplementary material for: (3Z)-1,1,1-Trifluoro-4-phenyl-4-[(2-{[(1Z)-4,4,4-trifluoro-3-oxo-1-phenyl­but-1-en-1-yl]amino}­eth­yl)amino]­but-3-en-2-one
Source: Acta Crystallogr Sect E Struct Rep Online. 2012 Jun 30;68(Pt 7):o2289–90. doi: 10.1107/S1600536812028875 (PMC3394068; doi:10.1107/S1600536812028875)
Supplement: Supplementary file 2 [file e-68-o2289-Isup2.hkl]

# 
# h,k,l, Fc-squared, Fo-squared, sigma(Fo-squared) and status flag 
# 
data_I
_shelx_title '  P21/c' 
_shelx_refln_list_code          4 
_shelx_F_calc_maximum      239.41 
_exptl_crystal_F_000       936.00 
_reflns_d_resolution_high  0.7681 
 
loop_ 
 _symmetry_equiv_pos_as_xyz 
 'x, y, z' 
 '-x, y+1/2, -z+1/2' 
 '-x, -y, -z' 
 'x, -y-1/2, z-1/2' 
 
_cell_length_a    13.0411 
_cell_length_b    15.8970 
_cell_length_c    10.9417 
_cell_angle_alpha  90.000 
_cell_angle_beta  112.306 
_cell_angle_gamma  90.000 
 
_shelx_F_squared_multiplier     1.000 
 
loop_ 
 _refln_index_h 
 _refln_index_k 
 _refln_index_l 
 _refln_F_squared_calc 
 _refln_F_squared_meas 
 _refln_F_squared_sigma 
 _refln_observed_status 
   2   0   0     1251.62     1114.73     32.55 o 
   3   0   0     6069.49     5586.41     63.69 o 
   4   0   0      136.27      140.66     11.98 o 
   5   0   0     5019.68     5083.60    183.54 o 
   6   0   0     1254.81     1313.02     43.81 o 
   7   0   0     3365.05     3603.34     79.04 o 
   8   0   0     7271.02     7897.92    108.34 o 
   9   0   0      532.75      574.72     37.11 o 
  10   0   0     2613.14     2709.89    139.99 o 
  11   0   0     1754.38     1797.01     59.76 o 
  12   0   0      305.04      347.00     34.53 o 
  13   0   0       47.42       50.90     13.62 o 
  14   0   0      159.64      136.97     23.23 o 
  15   0   0       13.36       22.60     14.86 o 
   2   1   0      594.28      543.95     10.68 o 
   3   1   0      244.92      254.76      9.47 o 
   4   1   0     1539.71     1501.61     24.13 o 
   5   1   0      644.21      667.58     18.04 o 
   6   1   0     1674.63     1683.24     31.51 o 
   7   1   0       33.29       37.14      5.22 o 
   8   1   0      345.86      418.87     20.22 o 
   9   1   0     1936.43     2020.84     55.57 o 
  10   1   0     1414.39     1553.04     45.92 o 
  11   1   0       75.67       62.90     10.13 o 
  12   1   0      320.07      280.64     21.77 o 
  13   1   0      527.17      575.34     27.89 o 
  14   1   0        5.98       -1.53      5.54 o 
  15   1   0        5.88       -7.59      9.14 o 
   0   2   0     1141.22     1009.42     26.28 o 
   1   2   0     2780.03     2698.27     92.88 o 
   2   2   0    14708.54    14160.57     73.88 o 
   3   2   0    12971.86    12763.90    167.60 o 
   4   2   0      740.53      889.19     15.37 o 
   5   2   0     1574.66     1628.41     27.42 o 
   6   2   0     1614.22     1529.67     30.20 o 
   7   2   0      147.61      120.10     10.00 o 
   8   2   0      336.87      353.74     18.14 o 
   9   2   0       27.87       27.87      5.77 o 
  10   2   0       29.45        8.92      3.53 o 
  11   2   0      324.92      378.98     20.26 o 
  12   2   0      459.57      455.37     26.58 o 
  13   2   0        4.53        3.83      9.59 o 
  14   2   0        0.26        1.20     12.05 o 
  15   2   0       65.34       88.68     17.25 o 
   1   3   0      897.43      889.60     13.19 o 
   2   3   0     5149.99     4906.35     52.82 o 
   3   3   0     1837.44     1845.65     35.17 o 
   4   3   0      135.53      117.02      6.90 o 
   5   3   0     6363.94     6770.42    108.41 o 
   6   3   0      337.99      329.16     11.29 o 
   7   3   0       23.01       22.34      3.54 o 
   8   3   0       81.33       58.83      5.99 o 
   9   3   0      784.30      818.27     23.19 o 
  10   3   0      337.77      339.12     16.66 o 
  11   3   0        5.02        2.64      2.77 o 
  12   3   0     2095.31     2333.65     77.74 o 
  13   3   0       84.85      106.32     13.14 o 
  14   3   0      161.67      169.77     23.08 o 
  15   3   0       21.52       14.77     16.61 o 
   0   4   0      337.13      341.33     15.60 o 
   1   4   0     1428.22     1269.25     25.12 o 
   2   4   0     5623.95     5184.70     62.10 o 
   3   4   0       24.78       27.69      3.48 o 
   4   4   0     9932.12    10294.72    141.17 o 
   5   4   0        1.44        1.94      4.22 o 
   6   4   0      559.28      633.17     19.32 o 
   7   4   0       27.72       34.34      5.26 o 
   8   4   0       17.72       35.72      5.44 o 
   9   4   0      124.51      104.54      9.52 o 
  10   4   0       24.11       11.30      8.53 o 
  11   4   0       52.92       62.78      8.47 o 
  12   4   0      911.39      978.88     46.48 o 
  13   4   0       56.60       45.56     22.19 o 
  14   4   0      334.87      407.47     44.96 o 
  15   4   0        5.94      -10.07     10.07 o 
   1   5   0     7752.81     7493.00     94.03 o 
   2   5   0       88.65       79.26      6.00 o 
   3   5   0      338.72      348.12     16.35 o 
   4   5   0      137.52      150.35      5.33 o 
   5   5   0     1226.21     1273.82     59.33 o 
   6   5   0       12.26       10.44      2.43 o 
   7   5   0      632.81      588.76     18.27 o 
   8   5   0      110.60      100.68      8.79 o 
   9   5   0        0.26       -0.28      2.42 o 
  10   5   0      269.63      289.83     17.29 o 
  11   5   0       99.37      122.34     12.00 o 
  12   5   0      286.56      247.10     28.49 o 
  13   5   0      231.61      201.92     42.45 o 
  14   5   0        0.07       -8.51     15.06 o 
  15   5   0        5.84       -2.62     10.74 o 
   0   6   0     1432.51     1314.58     37.12 o 
   1   6   0     2633.02     2456.58     49.56 o 
   2   6   0      190.41      156.63      8.78 o 
   3   6   0     7949.86     7995.87     68.49 o 
   4   6   0     7053.38     6918.81    199.41 o 
   5   6   0       13.14       22.39      3.96 o 
   6   6   0        3.77       33.54      4.22 o 
   7   6   0     1298.22     1369.68     74.43 o 
   8   6   0      390.63      346.28     14.87 o 
   9   6   0       82.32      113.75      9.36 o 
  10   6   0      761.41      826.65     26.69 o 
  11   6   0       56.05       72.61     11.47 o 
  12   6   0       27.45       48.96     24.01 o 
  13   6   0      187.77      218.63     47.19 o 
  14   6   0      106.08      122.97     35.52 o 
  15   6   0      168.79      224.55     50.58 o 
   1   7   0      163.73      169.43     10.07 o 
   2   7   0     1492.51     1473.19     24.96 o 
   3   7   0     1422.35     1653.40     35.26 o 
   4   7   0     1402.53     1540.78     28.61 o 
   5   7   0      406.22      391.64     21.93 o 
   6   7   0     1311.11     1383.31     29.17 o 
   7   7   0        9.14       66.77     26.50 o 
   8   7   0     1829.23     1965.45     51.62 o 
   9   7   0      170.01      169.86     15.53 o 
  10   7   0      387.10      338.93     32.67 o 
  11   7   0       88.01       79.31     11.57 o 
  12   7   0      130.60      111.07     34.04 o 
  13   7   0       81.51       77.23     29.18 o 
  14   7   0      166.76      194.64     47.00 o 
   0   8   0      362.53      363.88     22.84 o 
   1   8   0     2769.62     2579.21     42.32 o 
   2   8   0     1980.72     2022.26     31.70 o 
   3   8   0        9.26       11.34      2.45 o 
   4   8   0      103.00       86.81      7.57 o 
   5   8   0     1225.66     1180.70     71.23 o 
   6   8   0        3.96        2.27      3.23 o 
   7   8   0       11.64       15.96     11.81 o 
   8   8   0      212.05      209.49     40.20 o 
   9   8   0      619.45      603.45     29.48 o 
  10   8   0      101.30       88.24     11.52 o 
  11   8   0      456.67      501.29     68.44 o 
  12   8   0        7.09       21.97     19.35 o 
  13   8   0       33.13       78.07     29.37 o 
  14   8   0       29.66      -17.52     17.52 o 
   1   9   0       78.54       75.32      7.74 o 
   2   9   0      554.19      492.43     16.79 o 
   3   9   0      830.67      828.33     24.97 o 
   4   9   0      803.99      780.24     23.33 o 
   5   9   0       10.62        4.45      2.49 o 
   6   9   0        6.69       23.72      7.38 o 
   7   9   0       52.39       41.40      7.97 o 
   8   9   0      133.11      122.68     31.34 o 
   9   9   0       91.54       95.58     30.61 o 
  10   9   0      326.61      369.47     59.18 o 
  11   9   0       15.81       17.41     15.36 o 
  12   9   0       30.87       21.54     13.54 o 
  13   9   0       45.93       89.16     34.12 o 
  14   9   0       18.34       23.89     20.53 o 
   0  10   0      466.74      438.71     44.25 o 
   1  10   0      186.05      192.84     13.12 o 
   2  10   0       72.28       53.78      5.84 o 
   3  10   0      523.72      561.78     21.93 o 
   4  10   0       77.25       77.18      8.69 o 
   5  10   0        0.29        5.77      3.05 o 
   6  10   0       43.29       38.74      8.28 o 
   7  10   0        0.24       -4.19      4.19 o 
   8  10   0      199.30      219.99     43.43 o 
   9  10   0        5.66       -6.41      9.16 o 
  10  10   0       24.20       60.34     24.62 o 
  11  10   0      110.66      182.15     44.75 o 
  12  10   0       23.48       83.84     34.22 o 
  13  10   0        2.75      -14.55     14.55 o 
   1  11   0      323.13      315.77     17.65 o 
   2  11   0      678.25      674.47     25.14 o 
   3  11   0        5.76        0.75      2.37 o 
   4  11   0      161.90      129.01     12.11 o 
   5  11   0        0.76       -3.12      4.04 o 
   6  11   0      308.26      368.88     26.83 o 
   7  11   0        4.23       -1.65      3.36 o 
   8  11   0      391.42      375.57     58.01 o 
   9  11   0        3.55       -1.78      9.31 o 
  10  11   0       17.52       -4.11     18.34 o 
  11  11   0       93.04       66.29     26.72 o 
  12  11   0       65.81       87.49     33.08 o 
  13  11   0       22.44       31.29     26.07 o 
   0  12   0     1048.70      981.00     46.55 o 
   1  12   0      939.42      946.01     32.22 o 
   2  12   0     1194.12     1244.97     42.36 o 
   3  12   0       63.13       56.29     11.84 o 
   4  12   0      132.98       97.58     20.13 o 
   5  12   0        1.09       -2.75      2.78 o 
   6  12   0       97.40      102.07     14.62 o 
   7  12   0      334.24      365.05     27.69 o 
   8  12   0       73.89       98.11     31.00 o 
   9  12   0       72.51       62.43     24.80 o 
  10  12   0       32.05        2.95     11.37 o 
  11  12   0       11.21      -18.23     18.23 o 
  12  12   0      119.80      242.73     55.43 o 
   1  13   0      225.13      263.73     20.66 o 
   2  13   0       79.85       97.28     15.40 o 
   3  13   0       30.96       28.53      7.91 o 
   4  13   0       68.45       55.99     11.27 o 
   5  13   0      139.18      135.04     16.66 o 
   6  13   0        4.79        2.17      4.21 o 
   7  13   0       64.63       33.27     18.69 o 
   8  13   0       91.20      149.16     37.43 o 
   9  13   0       79.84       78.48     30.45 o 
  10  13   0       19.86        4.51     10.45 o 
  11  13   0        3.04       21.96     19.68 o 
  12  13   0       47.94       54.52     27.99 o 
   0  14   0     1237.56     1439.06     93.51 o 
   1  14   0      846.51      882.32     39.19 o 
   2  14   0      279.81      309.79     30.08 o 
   3  14   0       68.16      120.42     18.70 o 
   4  14   0        3.21       -2.72      7.89 o 
   5  14   0      416.99      424.70     31.16 o 
   6  14   0      147.70      129.52     36.39 o 
   7  14   0      126.18      190.52     43.50 o 
   8  14   0      120.93      159.15     41.79 o 
   9  14   0       15.48       19.51     17.76 o 
  10  14   0        8.49        7.62     15.49 o 
  11  14   0       23.82       21.37     16.99 o 
   1  15   0       10.26        6.98      3.53 o 
   2  15   0       93.59      105.62     17.72 o 
   3  15   0       21.60       26.59      9.22 o 
   4  15   0       30.88       18.96      7.29 o 
   5  15   0      139.54      198.93     22.64 o 
   6  15   0        0.84        4.70     12.06 o 
   7  15   0        8.37       11.56     13.11 o 
   8  15   0       80.85       77.02     31.50 o 
   9  15   0        6.77       49.40     26.87 o 
  10  15   0        1.65      -12.69     15.53 o 
   0  16   0       76.24       79.04     23.64 o 
   1  16   0       45.88       55.52     14.51 o 
   2  16   0        1.21      -11.77     11.77 o 
   3  16   0        0.42        1.26      5.63 o 
   4  16   0       77.63       94.58     22.67 o 
   5  16   0       48.85       66.02     27.62 o 
   6  16   0       51.87       30.05     21.57 o 
   7  16   0      128.66      153.76     41.97 o 
   8  16   0       11.18       35.01     23.63 o 
   9  16   0        2.79       -5.17     10.53 o 
   1  17   0       55.06       59.33     15.07 o 
   2  17   0      101.30       84.60     18.86 o 
   3  17   0        2.62       -5.12      9.10 o 
   4  17   0       32.55       25.16     13.09 o 
   5  17   0       63.69       30.37     18.55 o 
   6  17   0       33.27       30.60     19.40 o 
   7  17   0        6.67      -27.54     27.54 o 
   8  17   0      101.20      113.88     36.25 o 
   0  18   0      169.22      230.64     43.24 o 
   1  18   0       12.11       -1.46      6.67 o 
   2  18   0        7.36        8.45      7.39 o 
   3  18   0        5.37       56.47     24.80 o 
   4  18   0        6.66       29.87     19.22 o 
   5  18   0        5.03       35.19     20.04 o 
   6  18   0        8.76        3.71     10.60 o 
   7  18   0        0.17      -17.22     17.22 o 
   1  19   0       99.50      101.73     22.02 o 
   2  19   0        1.90      -12.15     13.79 o 
   3  19   0       86.56      111.03     36.00 o 
   4  19   0       13.66       49.13     23.55 o 
   5  19   0        0.22       -5.19     10.76 o 
   6  19   0       22.85       34.63     19.50 o 
   0  20   0      128.33      184.11     42.59 o 
   1  20   0       18.36       21.22     14.77 o 
   2  20   0       40.76       -1.43      8.84 o 
   3  20   0        0.94       24.63     17.86 o 
   4  20   0       46.05       57.13     25.91 o 
 -16   1   1       70.69       60.71     15.05 o 
 -15   1   1        2.99       -3.64      7.39 o 
 -14   1   1       44.05       40.85      7.23 o 
 -13   1   1      171.64      159.47     14.15 o 
 -12   1   1       46.08       36.84      9.09 o 
 -11   1   1      959.07      964.44     38.29 o 
 -10   1   1      625.10      656.64     29.68 o 
  -9   1   1       57.99       78.56     11.35 o 
  -8   1   1        2.84        1.82      2.42 o 
  -7   1   1       16.15       12.30      3.21 o 
  -6   1   1      153.56      193.16     10.96 o 
  -5   1   1        2.83        3.92      2.10 o 
  -4   1   1      300.10      338.18     11.87 o 
  -3   1   1       51.50       54.64      4.61 o 
  -2   1   1     3425.62     3401.23     86.14 o 
  -1   1   1      135.14       89.35      5.96 o 
   0   1   1    10727.64     9499.02     78.16 o 
   1   1   1       38.42       41.48      4.77 o 
   2   1   1       54.17       45.93      3.49 o 
   3   1   1       62.11       75.98      4.89 o 
   4   1   1      761.77      792.35     18.51 o 
   5   1   1     1798.65     1978.29     36.32 o 
   6   1   1       82.48       81.85      6.92 o 
   7   1   1      312.88      305.12     14.84 o 
   8   1   1        8.20       -0.51      3.20 o 
   9   1   1      108.25      101.55     11.30 o 
  10   1   1        0.05       -4.51      4.51 o 
  11   1   1      232.33      219.49     18.72 o 
  12   1   1        6.36       -5.30      5.30 o 
  13   1   1       71.32       53.51      9.93 o 
  14   1   1       88.60       97.67     17.52 o 
  15   1   1       62.12       62.55     20.11 o 
 -16   2   1       66.74       65.82     15.23 o 
 -15   2   1       58.49       53.44     13.89 o 
 -14   2   1      120.10       89.04     17.22 o 
 -13   2   1       18.55       25.95      7.70 o 
 -12   2   1     1686.13     1871.58     47.56 o 
 -11   2   1     1789.55     1831.37     62.41 o 
 -10   2   1       26.70       16.46      7.50 o 
  -9   2   1       36.63       28.75      4.85 o 
  -8   2   1      174.22      173.06     11.11 o 
  -7   2   1       38.61       42.72      4.94 o 
  -6   2   1      197.93      218.58     10.12 o 
  -5   2   1     1249.96     1335.14     27.01 o 
  -4   2   1        4.12        3.10      1.78 o 
  -3   2   1      179.39      184.14      9.24 o 
  -2   2   1     1383.80     1434.25     35.71 o 
  -1   2   1     7528.01     7208.08     60.71 o 
   0   2   1      512.56      471.62     11.50 o 
   1   2   1       87.25       92.58     11.21 o 
   2   2   1     2219.70     2279.50     62.33 o 
   3   2   1       91.03       85.35      4.63 o 
   4   2   1       19.46       26.41      3.32 o 
   5   2   1      778.29      804.83     20.24 o 
   6   2   1      100.97      125.65      8.60 o 
   7   2   1     1362.72     1450.75     34.19 o 
   8   2   1      222.74      221.16     14.36 o 
   9   2   1      288.60      256.61     16.59 o 
  10   2   1      580.85      583.47     31.83 o 
  11   2   1      207.76      214.69     15.05 o 
  12   2   1      583.98      589.24     30.29 o 
  13   2   1      158.15      139.87     16.39 o 
  14   2   1       67.61       49.46     11.70 o 
  15   2   1       31.56       42.20     12.68 o 
 -15   3   1       39.52       37.99     10.67 o 
 -14   3   1      229.77      256.32     21.42 o 
 -13   3   1      163.54      156.27     16.15 o 
 -12   3   1       29.82       23.32      6.21 o 
 -11   3   1      144.43      152.21     13.83 o 
 -10   3   1      295.10      300.37     18.56 o 
  -9   3   1      484.21      506.18     20.83 o 
  -8   3   1      229.00      276.55     15.50 o 
  -7   3   1     1973.12     2265.86     46.61 o 
  -6   3   1     1661.50     1707.17     28.74 o 
  -5   3   1      228.02      256.24     11.90 o 
  -4   3   1     1659.69     1819.91     25.19 o 
  -3   3   1     4178.22     4063.65     44.44 o 
  -2   3   1    14036.06    13152.53     75.59 o 
  -1   3   1    13623.21    12954.38    196.00 o 
   0   3   1      168.51      161.21      7.80 o 
   1   3   1    36449.44    33797.55    235.56 o 
   2   3   1     9400.74     8957.63    135.97 o 
   3   3   1       44.28       35.08      9.75 o 
   4   3   1     1483.74     1448.90     41.40 o 
   5   3   1     2511.61     2410.78     30.21 o 
   6   3   1      118.83      115.32      6.63 o 
   7   3   1      441.58      483.71     15.23 o 
   8   3   1      125.63      123.89      8.45 o 
   9   3   1     1143.68     1181.87     28.35 o 
  10   3   1      144.92      131.41     10.16 o 
  11   3   1      180.71      180.95     19.21 o 
  12   3   1      836.48      957.25     37.15 o 
  13   3   1      134.87      154.56     26.99 o 
  14   3   1       60.50       43.92     12.46 o 
  15   3   1        1.52        3.09      9.23 o 
 -15   4   1      184.47      173.34     30.24 o 
 -14   4   1       29.14       37.23     13.67 o 
 -13   4   1        1.55        0.38      4.56 o 
 -12   4   1      484.66      604.42     38.60 o 
 -11   4   1        5.59        3.78      2.84 o 
 -10   4   1      168.90      187.36     15.99 o 
  -9   4   1     2023.79     2109.02     67.82 o 
  -8   4   1     2272.73     2524.68     61.20 o 
  -7   4   1     1767.69     1790.22     40.59 o 
  -6   4   1      243.99      124.26     45.86 o 
  -5   4   1      162.35      192.63      9.02 o 
  -4   4   1     1393.88     1425.59     26.63 o 
  -3   4   1      456.50      436.47     16.57 o 
  -2   4   1      116.18      100.04      7.45 o 
  -1   4   1      330.50      276.75     12.57 o 
   0   4   1     2403.70     2285.74     33.18 o 
   1   4   1     8961.09     8719.99    103.71 o 
   2   4   1    11786.14    11188.00    210.35 o 
   3   4   1    11314.14    11965.68    185.34 o 
   4   4   1      698.97      627.30     16.17 o 
   5   4   1      720.62      687.23     14.55 o 
   6   4   1     2441.93     2206.37     52.63 o 
   7   4   1      888.50      963.30     19.99 o 
   8   4   1      261.15      264.06     11.16 o 
   9   4   1      282.78      294.37     12.94 o 
  10   4   1       33.50       38.89      6.05 o 
  11   4   1      422.97      435.21     29.47 o 
  12   4   1      989.79      916.84     88.06 o 
  13   4   1       16.26        8.38     24.49 o 
  14   4   1       84.62       75.21     21.51 o 
 -15   5   1       87.56      109.27     25.13 o 
 -14   5   1       50.46       41.63     21.69 o 
 -13   5   1       58.35       41.37     10.75 o 
 -12   5   1        0.83       -5.68      5.68 o 
 -11   5   1      353.18      371.74     22.72 o 
 -10   5   1      804.42      825.83     32.17 o 
  -9   5   1       65.73       57.20      7.91 o 
  -8   5   1        4.98        1.96      2.87 o 
  -7   5   1      981.71     1004.51     29.76 o 
  -6   5   1     2651.09     2771.50     46.27 o 
  -5   5   1       77.84       95.07      6.43 o 
  -4   5   1      937.95      914.46     37.90 o 
  -3   5   1     8544.62     8567.40    132.15 o 
  -2   5   1      752.36      791.05     19.58 o 
  -1   5   1     1405.67     1385.75     22.63 o 
   0   5   1      315.62      247.77     10.68 o 
   1   5   1     1723.10     1731.10     35.47 o 
   2   5   1     2547.01     2413.99     58.09 o 
   3   5   1      427.07      464.28     17.15 o 
   4   5   1     3947.77     4203.75    123.77 o 
   5   5   1     2446.72     2402.14     99.22 o 
   6   5   1      137.70      152.09      9.92 o 
   7   5   1       21.70       33.20      3.46 o 
   8   5   1      511.07      539.79     16.92 o 
   9   5   1       11.04       16.04      5.33 o 
  10   5   1        1.91        1.54      1.47 o 
  11   5   1       33.56       29.63      7.99 o 
  12   5   1        0.62       -6.13     10.41 o 
  13   5   1      210.57      278.57     52.13 o 
  14   5   1        9.86       24.37     12.21 o 
 -15   6   1      120.54      177.40     44.98 o 
 -14   6   1       13.19        2.08     11.81 o 
 -13   6   1       88.01       33.85     18.46 o 
 -12   6   1        1.84        6.36     11.81 o 
 -11   6   1       45.49       67.27      9.18 o 
 -10   6   1      217.41      242.80     17.06 o 
  -9   6   1      268.87      266.81     16.88 o 
  -8   6   1       57.93       46.40      7.22 o 
  -7   6   1      467.69      444.72     17.03 o 
  -6   6   1      317.10      357.87     14.43 o 
  -5   6   1     1024.25     1040.03     28.58 o 
  -4   6   1      724.21      769.33     34.07 o 
  -3   6   1       26.32       28.46      3.80 o 
  -2   6   1       33.02       43.24      5.02 o 
  -1   6   1       41.96       34.15      3.84 o 
   0   6   1     1611.19     1735.46     30.77 o 
   1   6   1     1316.28     1289.21     25.14 o 
   2   6   1      242.09      224.15      8.17 o 
   3   6   1     1242.75     1286.71     31.73 o 
   4   6   1      118.25      172.22     11.21 o 
   5   6   1        0.15       -3.52      7.65 o 
   6   6   1      127.02       96.94     20.91 o 
   7   6   1      538.59      601.20     28.06 o 
   8   6   1       12.16       17.01      6.68 o 
   9   6   1       23.71       24.53      4.76 o 
  10   6   1       90.60       76.59      8.58 o 
  11   6   1       95.76       72.25     25.94 o 
  12   6   1      116.15      119.35     32.89 o 
  13   6   1      230.56      199.19     44.99 o 
  14   6   1        8.91       17.68     16.03 o 
 -15   7   1        1.25       27.31     19.30 o 
 -14   7   1        3.25        4.59     10.51 o 
 -13   7   1       43.34       49.73     23.61 o 
 -12   7   1      332.82      339.27     27.19 o 
 -11   7   1      123.87      132.52     27.66 o 
 -10   7   1       25.72        7.53      4.75 o 
  -9   7   1       84.30       66.35      8.36 o 
  -8   7   1       24.32       17.39      4.58 o 
  -7   7   1       94.75       93.43      8.47 o 
  -6   7   1      389.44      372.32     15.06 o 
  -5   7   1       34.77       35.54      4.33 o 
  -4   7   1      144.55      177.33     20.60 o 
  -3   7   1     2823.07     2928.41     43.81 o 
  -2   7   1     1826.84     1870.98     35.23 o 
  -1   7   1      105.13      103.08      8.52 o 
   0   7   1      561.81      491.13     17.56 o 
   1   7   1      526.49      584.70     18.49 o 
   2   7   1      502.79      565.14     19.38 o 
   3   7   1     1570.44     1613.67     26.46 o 
   4   7   1       75.79      114.10     13.86 o 
   5   7   1      583.34      611.66     22.79 o 
   6   7   1        1.43       14.86     14.00 o 
   7   7   1      185.47      156.09     33.27 o 
   8   7   1      177.04      194.83     37.83 o 
   9   7   1        0.72       -3.59      8.31 o 
  10   7   1       37.63       28.94     18.03 o 
  11   7   1       26.45        9.65      9.17 o 
  12   7   1       37.90       42.66     22.61 o 
  13   7   1      235.46      263.83     53.48 o 
  14   7   1       45.33       94.76     33.88 o 
 -14   8   1        4.96       -4.01      9.28 o 
 -13   8   1       37.09       37.13     22.71 o 
 -12   8   1        0.30       -0.85     15.08 o 
 -11   8   1       40.49       35.12     14.65 o 
 -10   8   1       16.97       13.79      4.20 o 
  -9   8   1     1874.30     1839.81     61.51 o 
  -8   8   1      623.55      708.34     25.53 o 
  -7   8   1       19.39       22.60      3.24 o 
  -6   8   1       10.34       16.10      3.30 o 
  -5   8   1      104.33       87.58      8.41 o 
  -4   8   1      370.77      388.42     16.85 o 
  -3   8   1      557.36      535.67     19.93 o 
  -2   8   1     1437.10     1622.54     35.07 o 
  -1   8   1       36.06       49.62      6.18 o 
   0   8   1      943.52      919.37     25.75 o 
   1   8   1     1181.60     1218.91     28.70 o 
   2   8   1      245.96      221.50      9.84 o 
   3   8   1      451.87      521.90     17.60 o 
   4   8   1     1181.01     1215.75     36.60 o 
   5   8   1       70.56       83.52     10.36 o 
   6   8   1       10.43       12.86     12.29 o 
   7   8   1       11.94       13.27     10.56 o 
   8   8   1       56.09       41.12     18.96 o 
   9   8   1      271.03      270.81     47.98 o 
  10   8   1      701.71      775.71     84.20 o 
  11   8   1      144.49      151.73     38.09 o 
  12   8   1       24.57       50.68     24.33 o 
  13   8   1        0.10       28.92     19.75 o 
 -14   9   1       12.66       32.42     20.56 o 
 -13   9   1        0.11      -16.81     19.71 o 
 -12   9   1       95.76      148.66     39.44 o 
 -11   9   1      175.67      180.09     19.37 o 
 -10   9   1       41.04       10.90     10.78 o 
  -9   9   1     1159.56      914.18    102.09 o 
  -8   9   1       40.76       26.98      3.75 o 
  -7   9   1       53.06       58.35      5.71 o 
  -6   9   1      363.15      394.69     18.55 o 
  -5   9   1       41.44       50.99      7.09 o 
  -4   9   1      212.05      186.16     13.60 o 
  -3   9   1     2198.57     2200.18     42.92 o 
  -2   9   1        7.59        2.88      2.97 o 
  -1   9   1        9.54        2.90      2.22 o 
   0   9   1       61.33       50.67      6.47 o 
   1   9   1     1077.95     1078.36     37.05 o 
   2   9   1      308.83      297.18     12.39 o 
   3   9   1      926.73      983.75     25.35 o 
   4   9   1        1.15        3.25      2.94 o 
   5   9   1     1026.00     1085.12     36.94 o 
   6   9   1      502.07      565.96     25.17 o 
   7   9   1        4.05        2.19      8.53 o 
   8   9   1      188.94      205.06     42.34 o 
   9   9   1        4.53       27.70     17.47 o 
  10   9   1      207.85      208.91     45.35 o 
  11   9   1      188.31      234.44     49.80 o 
  12   9   1        3.48       -3.33     10.07 o 
  13   9   1      466.95      543.53     79.87 o 
 -14  10   1       36.64       36.64     20.72 o 
 -13  10   1      421.19      516.58     82.51 o 
 -12  10   1      379.67      442.76     70.28 o 
 -11  10   1      563.64      492.28     72.67 o 
 -10  10   1      510.24      492.67     69.83 o 
  -9  10   1      333.31      360.53     56.77 o 
  -8  10   1      199.94      150.68     12.84 o 
  -7  10   1       33.46       27.54      4.14 o 
  -6  10   1      141.28      153.95     12.36 o 
  -5  10   1      245.80      226.27     15.50 o 
  -4  10   1      195.32      212.21     16.97 o 
  -3  10   1     3013.84     3279.64     67.07 o 
  -2  10   1      625.21      571.60     27.92 o 
  -1  10   1      108.21       95.38      9.43 o 
   0  10   1       15.39       15.26      3.74 o 
   1  10   1      475.11      458.44     19.93 o 
   2  10   1        8.95       12.10      3.95 o 
   3  10   1        7.23        7.26      2.45 o 
   4  10   1      319.66      346.70     15.45 o 
   5  10   1      340.24      308.75     21.18 o 
   6  10   1     1520.40     1793.92     48.94 o 
   7  10   1      128.64      137.51     33.55 o 
   8  10   1      109.92       67.55     21.32 o 
   9  10   1      340.96      342.08     56.69 o 
  10  10   1       86.14       78.85     27.40 o 
  11  10   1       17.82       14.05     19.08 o 
  12  10   1       17.96       21.28     17.32 o 
  13  10   1      436.91      493.13     78.07 o 
 -13  11   1      281.62      266.53     57.54 o 
 -12  11   1       81.45      103.88     36.87 o 
 -11  11   1       70.57      120.80     35.89 o 
 -10  11   1       66.01      122.45     37.40 o 
  -9  11   1       31.15       40.01     20.92 o 
  -8  11   1      244.80       14.11     90.33 o 
  -7  11   1        5.37        0.82      1.88 o 
  -6  11   1        1.10        3.77      3.10 o 
  -5  11   1      129.62      114.99     14.55 o 
  -4  11   1      162.84      150.19     17.87 o 
  -3  11   1        8.03        3.50      4.62 o 
  -2  11   1        5.75        4.07      4.67 o 
  -1  11   1      169.90      156.78     12.69 o 
   0  11   1      571.91      585.83     24.34 o 
   1  11   1      583.29      589.76     23.85 o 
   2  11   1       52.61       49.42      5.79 o 
   3  11   1      632.71      588.09     25.01 o 
   4  11   1       11.80       13.17      3.72 o 
   5  11   1      198.98      224.65     43.23 o 
   6  11   1       19.07       14.04      9.33 o 
   7  11   1        7.09       -6.60     15.24 o 
   8  11   1        4.26       12.29      9.67 o 
   9  11   1        0.84       -8.84     18.23 o 
  10  11   1        9.16       -2.06     12.79 o 
  11  11   1        6.35       23.64     18.10 o 
  12  11   1       69.11        8.44     18.13 o 
 -13  12   1       10.89       28.42     25.23 o 
 -12  12   1       12.88       42.05     26.67 o 
 -11  12   1      186.40      247.51     52.50 o 
 -10  12   1        6.32      -10.98     13.00 o 
  -9  12   1      423.56      449.72     67.35 o 
  -8  12   1        1.44        2.92     20.84 o 
  -7  12   1       51.39       58.10     11.26 o 
  -6  12   1      102.38      127.83     15.91 o 
  -5  12   1        6.56       11.18      5.88 o 
  -4  12   1      532.01      495.93     33.78 o 
  -3  12   1       78.97       85.19     14.85 o 
  -2  12   1      721.75      685.80     28.15 o 
  -1  12   1      284.81      295.02     16.20 o 
   0  12   1        0.07        0.79      3.13 o 
   1  12   1      823.62      812.67     29.46 o 
   2  12   1      119.90      115.03     12.14 o 
   3  12   1     1009.12     1061.85     46.76 o 
   4  12   1      190.16      200.64     14.30 o 
   5  12   1      238.41      227.14     20.75 o 
   6  12   1      199.35      198.47     18.51 o 
   7  12   1       14.38        5.34     11.05 o 
   8  12   1      137.73      106.00     33.55 o 
   9  12   1       70.87       75.80     28.60 o 
  10  12   1       59.25       45.44     25.01 o 
  11  12   1        7.38        3.56     14.70 o 
  12  12   1        9.74       25.15     26.44 o 
 -12  13   1        0.00        7.93     16.60 o 
 -11  13   1        0.07        5.82     12.90 o 
 -10  13   1       25.87       21.69     15.99 o 
  -9  13   1        2.92       26.45     19.93 o 
  -8  13   1      299.90      260.60     50.37 o 
  -7  13   1        7.97        4.98      4.09 o 
  -6  13   1      178.85      168.05     19.44 o 
  -5  13   1       78.25       83.98     11.22 o 
  -4  13   1       34.55       20.51      6.14 o 
  -3  13   1      169.32      176.61     16.67 o 
  -2  13   1      442.78      491.81     36.61 o 
  -1  13   1     2112.29     2246.12     52.73 o 
   0  13   1       62.76       68.50      9.22 o 
   1  13   1      596.60      556.36     29.18 o 
   2  13   1       22.69        8.35      4.24 o 
   3  13   1     1336.73     1496.98     79.97 o 
   4  13   1     1032.76     1248.76     49.29 o 
   5  13   1       65.33       55.44     11.04 o 
   6  13   1      238.14      257.16     48.89 o 
   7  13   1       85.43       41.99     22.21 o 
   8  13   1       79.14       55.11     26.82 o 
   9  13   1       65.31      126.95     38.05 o 
  10  13   1       26.07       46.20     25.65 o 
  11  13   1       54.39       65.54     30.33 o 
 -11  14   1        0.00       -5.14     11.83 o 
 -10  14   1       45.30       60.58     27.62 o 
  -9  14   1       95.14      116.30     36.74 o 
  -8  14   1      195.39      216.44     47.40 o 
  -7  14   1       30.12       67.57     25.73 o 
  -6  14   1       29.20       35.94      8.96 o 
  -5  14   1        0.14       -4.70      6.56 o 
  -4  14   1      149.19      128.09     19.02 o 
  -3  14   1        0.12       -3.02      5.19 o 
  -2  14   1       19.38       19.19      6.47 o 
  -1  14   1       48.68       45.59     13.33 o 
   0  14   1      165.69      171.52     17.66 o 
   1  14   1      445.04      430.45     29.14 o 
   2  14   1      137.63      142.57     12.43 o 
   3  14   1       11.18       18.25      7.13 o 
   4  14   1       11.93       15.41      7.03 o 
   5  14   1       40.01       54.90     21.14 o 
   6  14   1       59.80       52.86     24.59 o 
   7  14   1       16.69       -0.29     12.20 o 
   8  14   1      133.84      125.64     36.25 o 
   9  14   1      102.26      141.39     40.98 o 
  10  14   1        0.42      -13.09     22.46 o 
  11  14   1       27.53       35.27     21.07 o 
 -11  15   1       17.45       19.68     18.00 o 
 -10  15   1        0.05      -24.39     24.39 o 
  -9  15   1        4.30      -20.05     20.05 o 
  -8  15   1       19.05       32.38     22.54 o 
  -7  15   1       21.95       32.98     20.81 o 
  -6  15   1      903.41      921.03     93.67 o 
  -5  15   1        1.13       -0.82      6.58 o 
  -4  15   1       14.93       25.54      9.52 o 
  -3  15   1        2.07       11.72      6.69 o 
  -2  15   1       18.29       16.38      7.80 o 
  -1  15   1      261.13      294.43     31.81 o 
   0  15   1     1243.91     1297.08     65.94 o 
   1  15   1     1047.65     1069.42     50.37 o 
   2  15   1      478.63      562.99     61.20 o 
   3  15   1        3.46       13.45      7.50 o 
   4  15   1      256.61      283.35     66.05 o 
   5  15   1      168.36      170.65     40.43 o 
   6  15   1      141.80      133.33     39.27 o 
   7  15   1       64.32       46.17     23.89 o 
   8  15   1      148.02      163.00     43.50 o 
   9  15   1        7.18        9.70     12.77 o 
  10  15   1        1.96       -1.72     13.89 o 
 -10  16   1      139.62      208.20     52.46 o 
  -9  16   1       53.55       93.99     32.98 o 
  -8  16   1       20.10       -0.58     17.35 o 
  -7  16   1       39.75       37.87     23.14 o 
  -6  16   1        0.65       -5.52      8.76 o 
  -5  16   1       42.36       16.94     11.22 o 
  -4  16   1        0.41        1.82      6.07 o 
  -3  16   1       30.08       33.24     10.65 o 
  -2  16   1       24.09       36.79     16.28 o 
  -1  16   1        0.64       -8.64      8.64 o 
   0  16   1      345.26      379.60     42.26 o 
   1  16   1       97.57      118.45     22.44 o 
   2  16   1       55.95       87.45     17.33 o 
   3  16   1       11.37       34.64     12.07 o 
   4  16   1      428.21      544.11     72.34 o 
   5  16   1       24.14       23.14     19.54 o 
   6  16   1       94.03      105.92     35.70 o 
   7  16   1        6.05        2.81      9.90 o 
   8  16   1       52.09       -2.66      9.62 o 
   9  16   1        0.32       -5.77     12.34 o 
  -9  17   1       27.13      -25.94     25.94 o 
  -8  17   1       73.97       94.41     34.62 o 
  -7  17   1        4.31       11.29     13.51 o 
  -6  17   1       50.01      119.22     35.54 o 
  -5  17   1      178.01      174.73     44.60 o 
  -4  17   1       60.77       80.56     20.16 o 
  -3  17   1       77.76      106.79     25.95 o 
  -2  17   1       24.49        9.71     13.28 o 
  -1  17   1        1.10        1.51      6.20 o 
   0  17   1       25.59       33.53     12.29 o 
   1  17   1       42.66       50.03     13.89 o 
   2  17   1        0.67        6.93      9.73 o 
   3  17   1      121.85      165.07     40.34 o 
   4  17   1       69.48      119.40     35.21 o 
   5  17   1        0.19      -11.22     13.23 o 
   6  17   1       43.21       58.87     27.59 o 
   7  17   1       53.20       49.73     25.75 o 
   8  17   1       57.21      108.99     36.29 o 
  -8  18   1       88.93       68.23     28.44 o 
  -7  18   1       32.22       29.59     22.58 o 
  -6  18   1       58.06       87.11     31.24 o 
  -5  18   1       25.22       -2.58      9.94 o 
  -4  18   1       22.41       26.33     15.67 o 
  -3  18   1        2.69       -2.16      6.45 o 
  -2  18   1      102.81      118.46     22.60 o 
  -1  18   1        1.61       -8.50      8.50 o 
   0  18   1       78.05       98.51     20.28 o 
   1  18   1       42.72       71.57     18.19 o 
   2  18   1        0.16       -3.84     14.51 o 
   3  18   1        0.46       22.86     17.00 o 
   4  18   1        7.34      -19.49     19.49 o 
   5  18   1        0.95       -2.48     12.90 o 
   6  18   1       26.81       31.92     19.63 o 
   7  18   1       16.30       19.02     17.67 o 
  -6  19   1       11.73       68.02     30.00 o 
  -5  19   1      263.56      273.44     56.90 o 
  -4  19   1      191.38      291.77     56.57 o 
  -3  19   1       20.03       41.90     25.48 o 
  -2  19   1      283.00      388.72     42.27 o 
  -1  19   1       44.92       46.50     14.71 o 
   0  19   1       34.86       26.26     11.68 o 
   1  19   1       64.54       73.19     27.42 o 
   2  19   1       34.93       27.02     15.09 o 
   3  19   1       46.76       14.77      9.19 o 
   4  19   1        6.59        7.81     12.12 o 
   5  19   1       79.32      104.92     36.43 o 
  -4  20   1       28.72       19.13     15.23 o 
  -3  20   1       76.35      114.73     38.55 o 
  -2  20   1      111.93      171.56     43.61 o 
  -1  20   1       59.01       90.39     20.70 o 
   0  20   1        0.26       15.45     14.39 o 
   1  20   1       19.83       47.36     25.67 o 
   2  20   1       16.58        9.58     12.59 o 
   3  20   1       20.00      -15.28     15.28 o 
 -16   0   2       58.56       35.38     11.35 o 
 -15   0   2       14.11       32.76     12.72 o 
 -14   0   2      170.84      204.45     22.31 o 
 -13   0   2      168.59      191.93     26.39 o 
 -12   0   2        0.47        7.72     14.61 o 
 -11   0   2       28.05       16.08      8.22 o 
 -10   0   2       31.59       27.98      8.99 o 
  -9   0   2      849.40      913.40     46.73 o 
  -8   0   2      426.79      417.82     29.73 o 
  -7   0   2      138.55      133.04     16.05 o 
  -6   0   2    21222.31    23845.21    283.73 o 
  -5   0   2       31.04       66.51     18.60 o 
  -4   0   2    10112.85    10283.64    159.93 o 
  -3   0   2       70.01       83.30      9.03 o 
  -2   0   2       41.91       18.17      5.85 o 
  -1   0   2    15191.32    14013.60    117.82 o 
   0   0   2     2269.70     2234.56     29.82 o 
   1   0   2    57318.86    54550.72    691.63 o 
   2   0   2    46780.18    44739.42   1505.04 o 
   3   0   2     8306.14     8780.20     88.16 o 
   4   0   2     3467.16     3785.23     54.58 o 
   5   0   2     1924.30     2003.96     43.52 o 
   6   0   2      142.33      154.11     12.99 o 
   7   0   2     3190.21     3176.97     71.85 o 
   8   0   2        0.16        2.93      4.97 o 
   9   0   2      189.94      203.32     22.78 o 
  10   0   2     1586.51     1662.94     68.48 o 
  11   0   2      268.78      202.27     42.48 o 
  12   0   2      268.38      284.86     64.18 o 
  13   0   2        6.79        5.49     10.27 o 
  14   0   2        9.84       38.79     20.23 o 
 -16   1   2       13.31       11.07     11.60 o 
 -15   1   2       38.08       39.70      9.55 o 
 -14   1   2       45.11       57.47     10.08 o 
 -13   1   2       42.56       22.77      7.60 o 
 -12   1   2      681.67      728.24     33.49 o 
 -11   1   2        4.92        4.11      4.38 o 
 -10   1   2     1704.45     1876.83     45.53 o 
  -9   1   2       53.52       55.68     11.95 o 
  -8   1   2      284.97      329.26     18.46 o 
  -7   1   2      117.20      154.88     10.76 o 
  -6   1   2       88.64      101.84      7.98 o 
  -5   1   2     2435.26     2707.79     37.24 o 
  -4   1   2      792.96      853.78     20.69 o 
  -3   1   2      125.86      138.06      8.14 o 
  -2   1   2     4730.49     4304.92    109.92 o 
  -1   1   2     1031.69      874.63     21.43 o 
   0   1   2     7529.89     7246.69     80.21 o 
   1   1   2       94.02      127.06      4.77 o 
   2   1   2      353.43      331.28      9.02 o 
   3   1   2      193.10      199.29     10.07 o 
   4   1   2     3563.35     3767.91     45.34 o 
   5   1   2      862.51      928.19     22.27 o 
   6   1   2      108.38      123.98      8.84 o 
   7   1   2      239.10      216.54     13.99 o 
   8   1   2     2805.80     2821.93     49.32 o 
   9   1   2       61.95       41.52     12.89 o 
  10   1   2        2.29        5.83      4.59 o 
  11   1   2       48.93       70.92     14.23 o 
  12   1   2      163.78      144.02     16.80 o 
  13   1   2       26.56       17.91      6.43 o 
  14   1   2       27.83       41.04     15.04 o 
 -16   2   2      104.79      135.63     21.32 o 
 -15   2   2       69.96       43.46      9.34 o 
 -14   2   2       23.90       12.90      5.06 o 
 -13   2   2       30.53       26.83      6.57 o 
 -12   2   2      465.61      535.91     25.69 o 
 -11   2   2       66.87       43.08      7.78 o 
 -10   2   2        3.84        1.73      3.02 o 
  -9   2   2      240.23      291.36     17.92 o 
  -8   2   2      748.61      818.92     28.16 o 
  -7   2   2     1717.03     1813.51     39.10 o 
  -6   2   2     1470.26     1675.14     31.96 o 
  -5   2   2      699.11      794.52     22.22 o 
  -4   2   2      617.76      678.67     20.81 o 
  -3   2   2        9.49       10.44      3.00 o 
  -2   2   2    11277.03    10377.18    150.43 o 
  -1   2   2    10079.05     9622.68     82.10 o 
   0   2   2     8989.13     8562.15    105.75 o 
   1   2   2       13.33       18.70      2.63 o 
   2   2   2     4204.30     4477.59     48.20 o 
   3   2   2      160.95      162.17      8.84 o 
   4   2   2     5269.58     5396.75     70.70 o 
   5   2   2        0.46        0.42      1.50 o 
   6   2   2     1317.24     1398.59     31.23 o 
   7   2   2       76.92       64.08      7.20 o 
   8   2   2        6.26        5.22      2.82 o 
   9   2   2        7.77        8.87      4.33 o 
  10   2   2       79.15       77.26     10.69 o 
  11   2   2       10.33        5.01      5.64 o 
  12   2   2       14.64       16.49      8.18 o 
  13   2   2      171.04      140.19     20.58 o 
  14   2   2        1.03       22.87      9.87 o 
 -16   3   2       29.20       40.17     13.62 o 
 -15   3   2       18.50       20.73      9.72 o 
 -14   3   2       31.75       38.88      8.27 o 
 -13   3   2        0.28       -0.15      3.77 o 
 -12   3   2       11.93        8.97      5.92 o 
 -11   3   2      168.41      180.97     15.34 o 
 -10   3   2      345.87      327.62     19.79 o 
  -9   3   2      480.60      481.10     20.83 o 
  -8   3   2     4631.26     4816.28    127.49 o 
  -7   3   2       31.51       38.73      5.82 o 
  -6   3   2      976.19     1014.01     27.21 o 
  -5   3   2      416.37      423.33     14.38 o 
  -4   3   2      311.68      325.45     13.14 o 
  -3   3   2     5171.96     5113.96     83.47 o 
  -2   3   2     1298.99     1248.13     33.57 o 
  -1   3   2       29.88       14.98      3.62 o 
   0   3   2       18.61       39.35      7.71 o 
   1   3   2     7789.71     7743.38    124.79 o 
   2   3   2      901.42      921.28     51.56 o 
   3   3   2      459.60      438.38     19.49 o 
   4   3   2      389.12      438.94     15.51 o 
   5   3   2       10.34        9.53      3.46 o 
   6   3   2      318.90      331.85     10.77 o 
   7   3   2       20.98       12.62      2.83 o 
   8   3   2      108.48      122.91      7.78 o 
   9   3   2      100.23       99.53      8.10 o 
  10   3   2        2.57        1.88      2.52 o 
  11   3   2      112.47       99.10     12.68 o 
  12   3   2       51.42       46.45     12.19 o 
  13   3   2        0.10       22.59     10.30 o 
  14   3   2       64.41       57.60     13.16 o 
 -16   4   2       18.14       -5.35     19.33 o 
 -15   4   2       63.70       79.11     20.05 o 
 -14   4   2       44.39       61.83     22.14 o 
 -13   4   2       40.98       43.19     12.78 o 
 -12   4   2       47.36       35.24      8.27 o 
 -11   4   2     1034.88     1152.57     43.74 o 
 -10   4   2     1376.50     1406.88     45.93 o 
  -9   4   2      365.94      386.99     22.94 o 
  -8   4   2        1.06        0.23      3.06 o 
  -7   4   2       30.27       18.82      9.75 o 
  -6   4   2      151.02      164.41     11.04 o 
  -5   4   2     2045.02     2255.86     37.96 o 
  -4   4   2     1162.22     1102.62     29.10 o 
  -3   4   2     2424.69     2478.50     48.99 o 
  -2   4   2      392.61      385.91     16.82 o 
  -1   4   2      849.58      819.50     20.61 o 
   0   4   2     2202.48     1998.45     39.85 o 
   1   4   2      229.81      156.21     10.92 o 
   2   4   2      608.11      538.11     17.41 o 
   3   4   2     4218.63     4249.08    111.65 o 
   4   4   2      533.85      558.30     32.07 o 
   5   4   2      327.52      326.43     16.19 o 
   6   4   2      861.47      876.13     30.11 o 
   7   4   2      122.58      102.53     13.96 o 
   8   4   2       17.46       12.19      3.50 o 
   9   4   2        4.00        4.27      3.83 o 
  10   4   2      196.84      173.14     11.63 o 
  11   4   2      121.61      105.89     24.44 o 
  12   4   2       24.86       29.31     11.51 o 
  13   4   2        5.09        8.16      7.44 o 
  14   4   2      201.40      237.93     43.43 o 
 -15   5   2        6.24       16.91     14.20 o 
 -14   5   2       25.71       34.25     10.85 o 
 -13   5   2      461.20      519.46     38.05 o 
 -12   5   2      336.43      321.34     29.24 o 
 -11   5   2     2372.71     2546.06     63.83 o 
 -10   5   2        5.63        0.85      3.63 o 
  -9   5   2     1048.64     1089.88     37.89 o 
  -8   5   2        0.78       -0.91      3.36 o 
  -7   5   2        8.86        2.94      2.92 o 
  -6   5   2       78.23       98.92      7.66 o 
  -5   5   2     1735.33     1809.61     35.30 o 
  -4   5   2     4120.15     4348.51     59.74 o 
  -3   5   2     2130.44     2095.36     36.23 o 
  -2   5   2     1349.98     1328.69     30.32 o 
  -1   5   2      480.44      419.79     17.75 o 
   0   5   2     7322.56     7152.67     67.53 o 
   1   5   2     1193.17     1206.73     32.74 o 
   2   5   2       59.23       65.49      6.59 o 
   3   5   2       50.50       22.89      9.15 o 
   4   5   2      476.66      457.93     41.37 o 
   5   5   2     1431.22     1556.31     80.66 o 
   6   5   2      280.57      282.17     36.41 o 
   7   5   2      410.75      470.86     52.84 o 
   8   5   2       82.85       67.69     21.67 o 
   9   5   2      188.81      171.91     35.86 o 
  10   5   2        6.76       21.12     13.25 o 
  11   5   2      243.79      234.15     45.44 o 
  12   5   2       27.56       52.15     23.72 o 
  13   5   2        3.45       26.56     19.03 o 
  14   5   2       86.63       80.17     24.42 o 
 -15   6   2        1.87        0.08     10.59 o 
 -14   6   2       70.93       65.02     27.17 o 
 -13   6   2       16.97        1.32     11.92 o 
 -12   6   2        0.16       -0.18      3.97 o 
 -11   6   2      205.31      208.44     17.88 o 
 -10   6   2      976.63     1049.45     64.45 o 
  -9   6   2     1718.48     1820.53     48.83 o 
  -8   6   2        0.22        2.86      2.88 o 
  -7   6   2       38.69       51.13      6.54 o 
  -6   6   2     1808.72     2035.17     75.51 o 
  -5   6   2       13.73        1.38      4.69 o 
  -4   6   2        5.17       11.32      3.85 o 
  -3   6   2        1.77       10.11      2.57 o 
  -2   6   2     1133.86     1082.66     26.69 o 
  -1   6   2        1.28        0.00      2.42 o 
   0   6   2      411.51      397.62     15.32 o 
   1   6   2       65.64       61.51      6.13 o 
   2   6   2     2600.19     2433.88     82.44 o 
   3   6   2     1217.33     1199.65     33.05 o 
   4   6   2      991.94      977.80     63.20 o 
   5   6   2      277.21      229.78     32.41 o 
   6   6   2      573.15      604.56     60.63 o 
   7   6   2      725.77      706.29     67.05 o 
   8   6   2      101.46      112.72     29.38 o 
   9   6   2      591.32      582.33     66.99 o 
  10   6   2      188.82      200.88     41.95 o 
  11   6   2       30.04        8.41      9.41 o 
  12   6   2        0.00        4.35     10.53 o 
  13   6   2      381.15      343.71     60.41 o 
 -15   7   2        3.66       16.66      9.84 o 
 -14   7   2      138.57      120.31     36.46 o 
 -13   7   2       93.69       79.02     14.84 o 
 -12   7   2       50.70       61.71     13.40 o 
 -11   7   2        1.75       10.67      4.22 o 
 -10   7   2     1949.11     2160.06     55.11 o 
  -9   7   2     1936.19     2082.09     59.23 o 
  -8   7   2      371.51      321.89     19.64 o 
  -7   7   2       16.71       23.74      4.40 o 
  -6   7   2      683.30      722.25     27.86 o 
  -5   7   2      213.75      227.93     15.45 o 
  -4   7   2      245.96      233.25     13.01 o 
  -3   7   2     4609.23     4766.37     52.43 o 
  -2   7   2    10477.63    10667.28     88.44 o 
  -1   7   2      661.70      650.13     21.51 o 
   0   7   2      650.89      659.89     21.18 o 
   1   7   2      277.17      282.14     13.06 o 
   2   7   2       50.86       43.84     12.03 o 
   3   7   2     3048.81     2956.70     46.50 o 
   4   7   2     2657.20     2246.87    212.53 o 
   5   7   2       17.79        9.23      9.16 o 
   6   7   2      110.25       77.86     23.19 o 
   7   7   2      734.42      736.06     72.08 o 
   8   7   2      170.24      178.82     37.09 o 
   9   7   2       13.46        7.04      8.21 o 
  10   7   2      334.19      289.05     50.61 o 
  11   7   2       16.65       28.01     16.64 o 
  12   7   2       26.21       32.75     17.60 o 
  13   7   2       44.84       16.40     15.26 o 
 -15   8   2       12.18       25.16     18.72 o 
 -14   8   2      103.30       83.67     31.02 o 
 -13   8   2        6.43        1.27      9.63 o 
 -12   8   2       14.72        5.07      4.16 o 
 -11   8   2      948.02      953.93     48.37 o 
 -10   8   2       29.21       18.43      5.23 o 
  -9   8   2      140.72      140.99     13.91 o 
  -8   8   2      732.64      756.68     30.58 o 
  -7   8   2      212.18      143.42     13.37 o 
  -6   8   2      604.52      681.33     28.09 o 
  -5   8   2       44.20       39.45      5.31 o 
  -4   8   2     2012.97     2098.15     41.99 o 
  -3   8   2     2409.36     2454.46     45.10 o 
  -2   8   2       19.92       14.75      3.70 o 
  -1   8   2      843.41      824.99     30.07 o 
   0   8   2      278.92      286.87     14.78 o 
   1   8   2     1889.81     1881.41     46.62 o 
   2   8   2      776.75      837.92     52.55 o 
   3   8   2     1698.85     1819.34     58.89 o 
   4   8   2        9.19       11.34      6.31 o 
   5   8   2       50.42       41.90     17.19 o 
   6   8   2      457.06      449.50     54.95 o 
   7   8   2       55.46       75.39     24.35 o 
   8   8   2      133.89      156.31     35.90 o 
   9   8   2        1.07       -1.40     11.52 o 
  10   8   2      371.33      423.50     63.39 o 
  11   8   2       27.15       24.64     18.11 o 
  12   8   2      180.78      162.33     43.06 o 
  13   8   2       46.22       48.10     26.10 o 
 -14   9   2        0.97       22.63     18.24 o 
 -13   9   2       13.44        1.09     15.31 o 
 -12   9   2        0.61        4.71     19.10 o 
 -11   9   2       18.97       -0.46     21.37 o 
 -10   9   2      182.97      202.59     16.72 o 
  -9   9   2       52.76       46.45      7.73 o 
  -8   9   2      260.50      320.14     20.32 o 
  -7   9   2       19.92        7.89      5.40 o 
  -6   9   2        9.89        6.58      2.90 o 
  -5   9   2        6.57        7.39      6.51 o 
  -4   9   2      741.06      865.09     33.96 o 
  -3   9   2     1313.33     1373.62     42.52 o 
  -2   9   2      208.26      202.75     16.28 o 
  -1   9   2       47.09       40.09      7.11 o 
   0   9   2      260.31      280.17     15.47 o 
   1   9   2      104.27      110.21      9.36 o 
   2   9   2      957.92      946.91     29.24 o 
   3   9   2      269.45      256.43     15.77 o 
   4   9   2        2.19        1.04      1.76 o 
   5   9   2      647.45      621.89     20.47 o 
   6   9   2        0.33       11.11      9.50 o 
   7   9   2        7.42       26.22     16.70 o 
   8   9   2       35.52       36.13     19.95 o 
   9   9   2       88.95       99.65     31.24 o 
  10   9   2      363.02      394.26     64.41 o 
  11   9   2       17.63       23.12     10.84 o 
  12   9   2        7.49      -17.07     17.07 o 
  13   9   2        4.11       21.10     15.36 o 
 -14  10   2        0.09       16.11     14.16 o 
 -13  10   2        0.03       34.12     24.42 o 
 -12  10   2      504.40      560.89     77.60 o 
 -11  10   2      128.06      141.60     19.37 o 
 -10  10   2       35.46       30.08      9.13 o 
  -9  10   2       57.96       51.95      6.39 o 
  -8  10   2       34.67       38.00      7.60 o 
  -7  10   2        6.86        9.63      5.63 o 
  -6  10   2      347.75      402.43     27.29 o 
  -5  10   2     1764.66     1913.70     60.73 o 
  -4  10   2       26.80       43.19      7.97 o 
  -3  10   2        7.15        6.32      3.67 o 
  -2  10   2       61.30       87.01     11.45 o 
  -1  10   2      455.47      500.81     25.97 o 
   0  10   2      242.02      232.04     13.27 o 
   1  10   2       30.74       26.86      5.04 o 
   2  10   2      504.58      492.08     25.71 o 
   3  10   2     1243.30     1200.84     59.31 o 
   4  10   2       43.12       39.53      6.95 o 
   5  10   2      219.53      222.47     14.69 o 
   6  10   2        9.42       -1.34     11.05 o 
   7  10   2       23.73       21.29     15.38 o 
   8  10   2       12.35       16.90     11.75 o 
   9  10   2       45.69       23.60     14.32 o 
  10  10   2      197.85      229.06     48.28 o 
  11  10   2       16.01       26.20     18.85 o 
  12  10   2        1.92       33.41     19.21 o 
 -14  11   2      137.69      218.41     52.90 o 
 -13  11   2       52.15       56.83     27.56 o 
 -12  11   2        4.04       11.79     14.15 o 
 -11  11   2        4.50       -2.01     15.31 o 
 -10  11   2       10.09       39.29     24.12 o 
  -9  11   2       97.16       88.98     24.04 o 
  -8  11   2       24.38       31.19      6.18 o 
  -7  11   2      426.69      398.48     27.82 o 
  -6  11   2      603.37      596.45     35.28 o 
  -5  11   2       32.35       57.10     12.12 o 
  -4  11   2        2.81        7.04     11.01 o 
  -3  11   2       15.09       19.77      5.76 o 
  -2  11   2      158.89      162.42     13.47 o 
  -1  11   2       50.68       51.93      7.50 o 
   0  11   2      740.42      735.40     27.68 o 
   1  11   2       21.40       14.45      3.87 o 
   2  11   2      125.40      126.25     15.52 o 
   3  11   2      139.43      156.43     14.61 o 
   4  11   2      446.79      441.22     25.48 o 
   5  11   2       98.97       90.09     21.91 o 
   6  11   2       42.60        3.74      9.61 o 
   7  11   2       96.48       97.81     29.49 o 
   8  11   2       21.10       25.41     16.23 o 
   9  11   2       74.59       89.61     29.17 o 
  10  11   2       60.82       57.24     27.16 o 
  11  11   2      192.11      178.62     45.68 o 
  12  11   2      203.29      220.49     53.09 o 
 -13  12   2      276.06      308.56     63.36 o 
 -12  12   2       36.92       40.11     24.68 o 
 -11  12   2       35.74       31.48     20.17 o 
 -10  12   2       35.15       29.34     16.44 o 
  -9  12   2        9.76       32.33     19.37 o 
  -8  12   2      675.45      658.52     29.74 o 
  -7  12   2        0.92        1.05      3.48 o 
  -6  12   2      149.68      101.81     15.92 o 
  -5  12   2        0.17       -4.65      4.65 o 
  -4  12   2      196.76      235.13     18.90 o 
  -3  12   2     1266.51     1340.53     57.91 o 
  -2  12   2        0.56       -2.69      5.59 o 
  -1  12   2      895.42      862.67     37.56 o 
   0  12   2      332.58      332.84     22.67 o 
   1  12   2      227.47      231.92     17.93 o 
   2  12   2        4.14       -1.56      2.31 o 
   3  12   2     1136.54     1195.37     70.83 o 
   4  12   2      609.16      557.87     30.92 o 
   5  12   2        8.90        5.87      2.54 o 
   6  12   2       46.32       19.94     12.58 o 
   7  12   2        0.86        3.28      7.91 o 
   8  12   2       82.50       88.60     30.52 o 
   9  12   2        8.95       28.96     13.65 o 
  10  12   2        0.32      -17.57     17.57 o 
  11  12   2      105.55       43.39     23.55 o 
 -12  13   2       62.35       83.03     34.15 o 
 -11  13   2       16.43       20.67     20.37 o 
 -10  13   2        0.03       20.25     17.68 o 
  -9  13   2       50.54       41.17     24.59 o 
  -8  13   2      178.58      189.51     20.39 o 
  -7  13   2       85.94       62.04     12.53 o 
  -6  13   2       52.68       65.37     12.82 o 
  -5  13   2        2.83        5.96      4.60 o 
  -4  13   2      660.93      789.44     46.54 o 
  -3  13   2        8.70       22.53      7.44 o 
  -2  13   2       61.76       58.04     12.75 o 
  -1  13   2      566.02      616.54     33.25 o 
   0  13   2     1329.51     1322.35     46.65 o 
   1  13   2      228.64      250.09     19.29 o 
   2  13   2      361.12      337.25     22.66 o 
   3  13   2       19.10       -0.56      7.10 o 
   4  13   2      141.18      155.13     31.28 o 
   5  13   2       23.75       21.25     16.59 o 
   6  13   2      626.92      603.30     75.37 o 
   7  13   2       17.42        1.35     13.34 o 
   8  13   2      135.23      222.05     49.06 o 
   9  13   2      133.60      178.64     46.28 o 
  10  13   2       89.77       46.47     24.56 o 
  11  13   2       91.64      149.25     45.42 o 
 -12  14   2       73.14      110.09     38.37 o 
 -11  14   2       55.52       54.68     27.90 o 
 -10  14   2      252.60      345.84     63.57 o 
  -9  14   2      538.25      530.70     75.74 o 
  -8  14   2      175.86      156.35     40.15 o 
  -7  14   2      181.93      243.55     25.81 o 
  -6  14   2      851.88      941.89     63.24 o 
  -5  14   2      162.90      149.37     21.56 o 
  -4  14   2       30.61       30.71     10.10 o 
  -3  14   2       38.86       66.56     14.38 o 
  -2  14   2        5.80       -3.67     22.46 o 
  -1  14   2      459.25      448.98     29.50 o 
   0  14   2     1686.46     1836.70    101.83 o 
   1  14   2       29.56       21.78      9.76 o 
   2  14   2      536.64      595.76     29.54 o 
   3  14   2      258.23      331.59     27.59 o 
   4  14   2      104.88       76.03     25.53 o 
   5  14   2        0.43        6.85     11.00 o 
   6  14   2      267.47      252.45     51.24 o 
   7  14   2      153.11      156.00     40.13 o 
   8  14   2       53.45       61.55     30.23 o 
   9  14   2        2.60       32.20     24.59 o 
  10  14   2        3.77       14.63     17.17 o 
 -11  15   2       24.72       48.22     26.12 o 
 -10  15   2       68.17       91.87     33.16 o 
  -9  15   2       80.90      103.53     36.02 o 
  -8  15   2      126.85      145.69     39.55 o 
  -7  15   2       43.39       27.85     18.08 o 
  -6  15   2      127.93      134.04     20.48 o 
  -5  15   2       24.20       18.94      9.21 o 
  -4  15   2       32.61       49.00     13.17 o 
  -3  15   2      131.41      106.24     29.84 o 
  -2  15   2        0.86       -6.86      6.86 o 
  -1  15   2       67.54       39.48     11.66 o 
   0  15   2       47.08       34.26      7.29 o 
   1  15   2       47.43       52.48      9.79 o 
   2  15   2       25.18       34.79     11.02 o 
   3  15   2      231.34      295.50     31.03 o 
   4  15   2      244.06      231.31     46.22 o 
   5  15   2       39.28       13.63     11.62 o 
   6  15   2      146.18      173.13     43.19 o 
   7  15   2       30.41       57.92     27.35 o 
   8  15   2       11.57        3.52     10.60 o 
   9  15   2        5.34      -25.98     25.98 o 
 -10  16   2        4.49        1.27     10.02 o 
  -9  16   2       16.37       47.27     23.35 o 
  -8  16   2        5.67       30.16     22.31 o 
  -7  16   2       28.50       50.68     23.90 o 
  -6  16   2       25.29       65.74     26.86 o 
  -5  16   2       12.35        6.17      8.63 o 
  -4  16   2      133.76       93.06     19.22 o 
  -3  16   2        4.75       12.98      7.28 o 
  -2  16   2      103.74      111.30     21.27 o 
  -1  16   2       74.55       75.05     18.14 o 
   0  16   2       32.67       53.83     14.63 o 
   1  16   2        9.52        9.80      5.32 o 
   2  16   2        4.67        7.61      4.58 o 
   3  16   2        2.37       15.21     17.67 o 
   4  16   2      129.61      103.67     33.28 o 
   5  16   2      166.60      153.81     39.87 o 
   6  16   2        1.40      -17.26     17.26 o 
   7  16   2      172.81      156.15     43.55 o 
   8  16   2        0.62       35.72     23.55 o 
  -9  17   2       44.72       76.37     32.16 o 
  -8  17   2        6.53       38.10     25.56 o 
  -7  17   2       15.30       44.49     22.68 o 
  -6  17   2       51.61       40.35     20.27 o 
  -5  17   2       25.16       59.44     24.99 o 
  -4  17   2       50.15       75.64     43.29 o 
  -3  17   2       43.99       47.48     14.61 o 
  -2  17   2       37.33       79.79     18.22 o 
  -1  17   2      490.40      578.65     96.79 o 
   0  17   2      101.12      122.54     21.93 o 
   1  17   2       54.44       60.30     15.29 o 
   2  17   2       47.10       34.02     17.95 o 
   3  17   2        0.17      -20.13     20.61 o 
   4  17   2        6.17       10.13     13.07 o 
   5  17   2       12.99       10.63     11.51 o 
   6  17   2       85.18       65.35     29.92 o 
   7  17   2        0.94        7.28     12.88 o 
  -8  18   2        4.26       -2.26     14.16 o 
  -7  18   2       84.13      129.27     41.52 o 
  -6  18   2        0.18       51.62     25.26 o 
  -5  18   2      173.55      139.72     40.03 o 
  -4  18   2       20.19       45.86     14.52 o 
  -3  18   2      176.65      248.21     32.77 o 
  -2  18   2      158.86      197.91     29.37 o 
  -1  18   2       93.59      127.33     29.48 o 
   0  18   2        0.00        0.56      9.00 o 
   1  18   2        1.64        3.17      9.41 o 
   2  18   2        0.17       18.91     18.25 o 
   3  18   2        9.27       35.16     23.66 o 
   4  18   2        1.79       -0.89     10.45 o 
   5  18   2       61.60       56.44     29.10 o 
   6  18   2      102.90      144.53     43.94 o 
  -6  19   2       87.73       95.82     34.52 o 
  -5  19   2        2.81        5.88     16.19 o 
  -4  19   2       91.35      123.42     37.22 o 
  -3  19   2       13.62        8.73     19.05 o 
  -2  19   2       96.99      112.68     23.19 o 
  -1  19   2       15.56       23.00     11.23 o 
   0  19   2        6.04       23.94     18.03 o 
   1  19   2        9.35       -1.26      7.74 o 
   2  19   2       82.46       80.73     29.77 o 
   3  19   2        3.61       -7.72     19.22 o 
   4  19   2        5.28       -9.16     14.01 o 
  -4  20   2       60.01      125.41     41.62 o 
  -3  20   2       29.91       35.80     19.26 o 
  -2  20   2      168.11      278.10     37.82 o 
  -1  20   2        0.06      -12.04     13.13 o 
   0  20   2        6.10       -0.91     12.41 o 
   1  20   2        4.35      -21.18     21.18 o 
   2  20   2       11.17       22.27     17.04 o 
 -16   1   3      349.25      396.75     28.50 o 
 -15   1   3       32.96       25.97     13.13 o 
 -14   1   3       99.67       85.47     13.63 o 
 -13   1   3        3.83        2.21      4.95 o 
 -12   1   3       22.64       25.43      6.69 o 
 -11   1   3       33.47       26.16      6.28 o 
 -10   1   3        5.16        9.82      4.91 o 
  -9   1   3      279.84      272.54     17.93 o 
  -8   1   3      377.67      379.28     19.90 o 
  -7   1   3      229.66      260.67     15.30 o 
  -6   1   3      870.11     1047.94     25.75 o 
  -5   1   3     1968.84     2075.63     46.26 o 
  -4   1   3     3421.76     3546.22     55.62 o 
  -3   1   3      445.66      410.61     17.08 o 
  -2   1   3     7364.95     6699.16     75.73 o 
  -1   1   3        1.37        1.91      1.40 o 
   0   1   3     7255.52     6762.47     41.87 o 
   1   1   3    11498.17    11735.59    109.99 o 
   2   1   3      274.79      258.17      9.19 o 
   3   1   3      376.84      377.55     11.72 o 
   4   1   3       63.23       64.88      5.41 o 
   5   1   3      381.32      438.24     15.04 o 
   6   1   3      311.85      322.03     19.98 o 
   7   1   3      729.85      787.63     27.49 o 
   8   1   3      497.74      524.30     24.76 o 
   9   1   3       18.45       11.94      4.65 o 
  10   1   3       34.26       36.97      7.85 o 
  11   1   3       10.31       15.63      5.16 o 
  12   1   3        3.04       -5.48      5.89 o 
  13   1   3      285.26      372.82     34.78 o 
 -16   2   3      141.53      163.54     18.14 o 
 -15   2   3       18.55       13.97      5.09 o 
 -14   2   3      135.23      152.65     16.62 o 
 -13   2   3      121.87       96.07     12.29 o 
 -12   2   3      829.25      840.47     35.74 o 
 -11   2   3      406.05      428.83     24.56 o 
 -10   2   3       84.05       89.50     10.80 o 
  -9   2   3       85.62       81.58     10.38 o 
  -8   2   3     1606.86     1681.34     41.30 o 
  -7   2   3     1686.98     1848.83     40.26 o 
  -6   2   3      344.16      357.98     16.67 o 
  -5   2   3     2988.34     3199.28    180.74 o 
  -4   2   3     2160.13     2063.59     36.86 o 
  -3   2   3     1240.98     1221.73     25.04 o 
  -2   2   3       78.17       80.82      9.84 o 
  -1   2   3      918.62      824.64     40.73 o 
   0   2   3     7439.39     7324.33    101.18 o 
   1   2   3     2096.76     2182.70     36.40 o 
   2   2   3      254.73      213.81      6.93 o 
   3   2   3     4306.16     4174.11     45.10 o 
   4   2   3       32.69       23.04      3.14 o 
   5   2   3       32.85       36.61      8.64 o 
   6   2   3      757.14      784.37     21.37 o 
   7   2   3      407.27      428.01     16.96 o 
   8   2   3      870.57      842.21     31.81 o 
   9   2   3      304.68      312.59     26.75 o 
  10   2   3     1066.66     1097.59     70.56 o 
  11   2   3        0.04        4.21      6.65 o 
  12   2   3       83.27      123.34     19.13 o 
  13   2   3       56.26       53.18     13.71 o 
 -16   3   3       81.59      100.61     22.53 o 
 -15   3   3        6.44       -1.12      5.25 o 
 -14   3   3       80.96       76.84     11.94 o 
 -13   3   3      144.45      138.07     17.40 o 
 -12   3   3      833.94      886.66     36.80 o 
 -11   3   3        7.32       12.31      5.32 o 
 -10   3   3      106.62      119.40     12.55 o 
  -9   3   3      266.18      251.84     15.37 o 
  -8   3   3      176.75      210.46     14.54 o 
  -7   3   3      355.26      441.40     32.59 o 
  -6   3   3      254.29      242.19     13.81 o 
  -5   3   3      502.33      537.13     18.80 o 
  -4   3   3     2214.28     2502.82     37.71 o 
  -3   3   3        0.64       -0.34      3.06 o 
  -2   3   3      203.85      209.62     15.31 o 
  -1   3   3      537.40      538.87     23.65 o 
   0   3   3     1070.54     1144.00     34.41 o 
   1   3   3     1150.10     1199.48     23.51 o 
   2   3   3       19.79       13.29      3.55 o 
   3   3   3     2405.90     2509.44     38.54 o 
   4   3   3      286.04      290.51     14.06 o 
   5   3   3      101.86       99.55      9.96 o 
   6   3   3      617.26      678.76     31.09 o 
   7   3   3      183.38      189.47     12.25 o 
   8   3   3       59.92       56.71      4.64 o 
   9   3   3       15.81       16.59      5.81 o 
  10   3   3        0.77        2.11      4.54 o 
  11   3   3       20.09        7.45      8.25 o 
  12   3   3        0.05       -5.07      6.14 o 
  13   3   3      122.66      157.07     23.49 o 
 -16   4   3       50.40       23.99     12.17 o 
 -15   4   3        8.95       17.40     15.96 o 
 -14   4   3       83.86      101.23     18.40 o 
 -13   4   3        0.85       -0.98     18.54 o 
 -12   4   3     1102.26     1175.73     48.18 o 
 -11   4   3       45.13       53.95     10.14 o 
 -10   4   3      109.36      108.85     17.38 o 
  -9   4   3     1178.15     1188.79     42.33 o 
  -8   4   3       47.12       54.57      7.93 o 
  -7   4   3       76.94       77.62      8.53 o 
  -6   4   3      137.52      128.90     10.09 o 
  -5   4   3      459.38      477.68     18.47 o 
  -4   4   3     3637.58     3773.09    110.90 o 
  -3   4   3     1334.21     1288.94     34.72 o 
  -2   4   3       16.16        9.34      3.10 o 
  -1   4   3      404.90      445.98     22.34 o 
   0   4   3     1301.71     1265.94     48.91 o 
   1   4   3      100.65       72.56      5.84 o 
   2   4   3      218.29      164.78     11.24 o 
   3   4   3     1241.25     1402.76     30.07 o 
   4   4   3     1470.14     1378.34     63.47 o 
   5   4   3      237.88      215.94     13.77 o 
   6   4   3      402.00      373.81     21.79 o 
   7   4   3       38.26       27.65      7.05 o 
   8   4   3      728.37      737.12     35.93 o 
   9   4   3       72.30       60.53     11.28 o 
  10   4   3       91.17       71.39     12.00 o 
  11   4   3       37.57       -0.42     10.91 o 
  12   4   3        0.00        5.49      7.29 o 
  13   4   3      869.41     1042.40    164.22 o 
 -16   5   3       49.65       56.18     16.80 o 
 -15   5   3       37.39       53.02     22.96 o 
 -14   5   3      166.74      140.28     21.55 o 
 -13   5   3       39.00       41.69     10.35 o 
 -12   5   3      641.69      663.92     35.95 o 
 -11   5   3      741.74      724.79     36.19 o 
 -10   5   3        1.56       -3.51      4.09 o 
  -9   5   3        1.57       -1.92      3.59 o 
  -8   5   3      714.87      600.93     28.61 o 
  -7   5   3      198.45      149.70     18.80 o 
  -6   5   3       72.86       60.61      6.84 o 
  -5   5   3     2244.87     2627.08     75.43 o 
  -4   5   3     4549.61     4653.32     67.22 o 
  -3   5   3     2951.03     3026.86     46.74 o 
  -2   5   3      851.85      798.35     27.27 o 
  -1   5   3      388.65      411.34     18.60 o 
   0   5   3     6972.64     6770.94    120.97 o 
   1   5   3      146.74      140.97     15.50 o 
   2   5   3      139.54      135.20      6.31 o 
   3   5   3     1257.44     1219.89     31.67 o 
   4   5   3      208.65      166.06     28.91 o 
   5   5   3       10.15        7.09      2.40 o 
   6   5   3        6.52        8.75      6.29 o 
   7   5   3      189.68      216.09     14.88 o 
   8   5   3       67.49       49.64      7.70 o 
   9   5   3        6.15        6.34      9.68 o 
  10   5   3        0.53       -0.12      7.40 o 
  11   5   3        2.71        8.14      7.49 o 
  12   5   3       15.93       10.96     14.45 o 
  13   5   3        3.56       11.14      7.60 o 
 -16   6   3        5.90        5.75     12.81 o 
 -15   6   3        0.53       21.73     12.80 o 
 -14   6   3       52.12       74.96     15.48 o 
 -13   6   3        5.70       10.59      8.03 o 
 -12   6   3      215.78      234.12     25.71 o 
 -11   6   3      246.83      254.63     21.07 o 
 -10   6   3      282.32      295.75     21.91 o 
  -9   6   3      517.51      492.51     27.11 o 
  -8   6   3      379.65      402.70     23.32 o 
  -7   6   3       26.96        3.42      8.27 o 
  -6   6   3       57.19       71.59      7.90 o 
  -5   6   3        4.37        2.26      2.86 o 
  -4   6   3     1105.44     1201.88     31.57 o 
  -3   6   3        1.29       18.89      6.93 o 
  -2   6   3      319.79      325.22     15.73 o 
  -1   6   3      351.98      394.98     19.45 o 
   0   6   3      189.31      240.68     24.18 o 
   1   6   3      955.20      867.64     32.14 o 
   2   6   3       19.47       10.93      3.08 o 
   3   6   3      170.42      221.37     22.16 o 
   4   6   3      829.35      729.94     40.06 o 
   5   6   3      771.81      663.22     62.48 o 
   6   6   3        0.02        1.15      7.34 o 
   7   6   3        6.83       12.19      8.64 o 
   8   6   3      283.05      277.93     45.56 o 
   9   6   3      116.92      142.31     33.79 o 
  10   6   3        0.18      -11.68     14.01 o 
  11   6   3        8.66       12.91     14.82 o 
  12   6   3      182.61      132.87     37.18 o 
  13   6   3        2.60       12.86     10.75 o 
 -15   7   3       69.80      110.55     35.89 o 
 -14   7   3       13.96       14.73      8.22 o 
 -13   7   3        9.34       28.88     15.80 o 
 -12   7   3       21.93       25.47      8.52 o 
 -11   7   3        0.15       -3.80      3.80 o 
 -10   7   3      350.76      356.00     24.06 o 
  -9   7   3      363.43      321.01     21.85 o 
  -8   7   3      993.51      979.21     32.25 o 
  -7   7   3       97.95      101.27     14.35 o 
  -6   7   3       98.89      129.79     15.86 o 
  -5   7   3      215.17      216.47     17.40 o 
  -4   7   3     1918.89     2004.20     50.32 o 
  -3   7   3     1635.80     1754.19     38.59 o 
  -2   7   3      510.76      562.89     25.30 o 
  -1   7   3      509.15      480.18     22.73 o 
   0   7   3       14.33       10.43      3.86 o 
   1   7   3      571.32      571.01     35.53 o 
   2   7   3      680.93      709.16     27.45 o 
   3   7   3        0.03       -0.66      3.94 o 
   4   7   3        4.72       13.29      7.33 o 
   5   7   3      395.12      397.01     49.04 o 
   6   7   3        0.01        8.85      9.40 o 
   7   7   3       11.19        1.57      9.22 o 
   8   7   3        0.26        2.49      9.53 o 
   9   7   3      260.95      242.81     46.12 o 
  10   7   3        8.65       25.26     16.16 o 
  11   7   3        0.13        5.48     10.79 o 
  12   7   3        0.15      -14.42     22.79 o 
  13   7   3        8.97       12.86     14.63 o 
 -15   8   3        0.86      -11.55     14.58 o 
 -14   8   3        3.04      -17.64     17.64 o 
 -13   8   3       84.38       91.72     16.50 o 
 -12   8   3      316.01      322.78     51.16 o 
 -11   8   3       75.74       83.80     15.22 o 
 -10   8   3       20.82       11.28     16.70 o 
  -9   8   3      187.23      190.55     17.00 o 
  -8   8   3     2868.24     2739.35     79.03 o 
  -7   8   3        4.40        4.12      3.73 o 
  -6   8   3       27.57       31.51     14.75 o 
  -5   8   3       47.96       39.86      9.15 o 
  -4   8   3       49.31       50.47      9.17 o 
  -3   8   3      389.64      452.30     24.33 o 
  -2   8   3       30.75       25.99      6.14 o 
  -1   8   3      607.19      568.94     25.68 o 
   0   8   3      188.76      184.51     14.19 o 
   1   8   3       67.58       58.67      8.24 o 
   2   8   3      468.94      489.44     25.16 o 
   3   8   3     1474.35     1274.73     33.38 o 
   4   8   3      485.36      697.70     65.07 o 
   5   8   3     1182.30     1463.99     96.89 o 
   6   8   3       15.35        9.79     12.58 o 
   7   8   3      256.75      224.69     42.00 o 
   8   8   3        0.00       -7.55     15.04 o 
   9   8   3        4.44        2.32      9.05 o 
  10   8   3       51.48       35.07     21.67 o 
  11   8   3       24.78       35.06     21.74 o 
  12   8   3      125.90      161.00     43.76 o 
 -15   9   3        0.47       10.19     14.45 o 
 -14   9   3        3.77      -12.24     13.84 o 
 -13   9   3       73.89       61.75     13.64 o 
 -12   9   3      127.87      128.98     19.46 o 
 -11   9   3        0.35        0.97      4.67 o 
 -10   9   3      296.03      337.60     23.43 o 
  -9   9   3     1363.91     1458.17     47.43 o 
  -8   9   3      793.50      764.30     43.36 o 
  -7   9   3      437.90      404.42     30.90 o 
  -6   9   3       38.96       71.85     10.02 o 
  -5   9   3       56.87       60.74      7.91 o 
  -4   9   3      654.32      637.15     37.46 o 
  -3   9   3      286.93      369.23     23.01 o 
  -2   9   3       13.40       16.95      4.64 o 
  -1   9   3     1473.94     1343.65     44.39 o 
   0   9   3      262.22      231.81     16.53 o 
   1   9   3      105.21      125.70     10.65 o 
   2   9   3      202.62      222.64     16.94 o 
   3   9   3      194.62      205.84     23.28 o 
   4   9   3      548.24      549.49     59.89 o 
   5   9   3        6.96       16.81     12.71 o 
   6   9   3       81.12      113.02     30.74 o 
   7   9   3      248.96      361.87     54.35 o 
   8   9   3      313.09      281.25     50.58 o 
   9   9   3       43.72       43.86     23.37 o 
  10   9   3       33.01       13.34     12.87 o 
  11   9   3       58.92       98.08     34.63 o 
  12   9   3       72.83       23.59     18.55 o 
 -14  10   3      158.49      163.70     44.41 o 
 -13  10   3       14.94       -0.48      9.14 o 
 -12  10   3       18.42       27.25      8.63 o 
 -11  10   3       12.00       23.39     19.29 o 
 -10  10   3      236.45      209.73     24.28 o 
  -9  10   3     2322.04     2236.73     66.33 o 
  -8  10   3      620.66      669.04     28.40 o 
  -7  10   3      231.61      239.48     15.71 o 
  -6  10   3      496.70      509.75     26.27 o 
  -5  10   3      108.19      139.43     17.37 o 
  -4  10   3      736.30      864.56     30.98 o 
  -3  10   3      262.99      283.00     17.61 o 
  -2  10   3      412.04      385.80     20.23 o 
  -1  10   3      121.45      118.96     11.13 o 
   0  10   3      499.21      521.76     25.86 o 
   1  10   3       69.38       75.57      9.24 o 
   2  10   3       72.48       79.59     10.86 o 
   3  10   3      591.49      625.76     18.34 o 
   4  10   3     1186.09     1078.48     48.02 o 
   5  10   3      207.35      265.83     44.11 o 
   6  10   3        1.59       -9.46     10.16 o 
   7  10   3       21.02       16.99     16.52 o 
   8  10   3      453.81      317.68     55.13 o 
   9  10   3       50.05       41.06     17.52 o 
  10  10   3        0.11       11.45     12.91 o 
  11  10   3        0.16       78.31     31.17 o 
 -14  11   3      109.40      134.90     43.06 o 
 -13  11   3       11.35       24.25     20.80 o 
 -12  11   3       82.67       82.13     15.81 o 
 -11  11   3        8.58        4.46      4.52 o 
 -10  11   3       19.54       16.45      9.47 o 
  -9  11   3      203.72      215.28     17.63 o 
  -8  11   3      272.46      223.78     17.90 o 
  -7  11   3       24.63       13.43      4.36 o 
  -6  11   3      729.60      782.75     34.21 o 
  -5  11   3      874.15      947.52     37.93 o 
  -4  11   3      170.96      189.01     16.99 o 
  -3  11   3      118.74      135.49     15.46 o 
  -2  11   3       12.30       18.39      5.55 o 
  -1  11   3      215.53      231.88     21.68 o 
   0  11   3      319.29      338.43     21.94 o 
   1  11   3      246.26      270.31     18.43 o 
   2  11   3      438.98      454.48     26.46 o 
   3  11   3        2.27       -0.67      1.56 o 
   4  11   3      321.41      307.95     23.50 o 
   5  11   3      431.58      380.35     54.84 o 
   6  11   3        0.00       -0.98     10.06 o 
   7  11   3       65.80       26.28     14.78 o 
   8  11   3       16.18       11.49     19.69 o 
   9  11   3       94.35       67.09     29.23 o 
  10  11   3       20.44       51.59     25.66 o 
  11  11   3       35.12        8.75     13.59 o 
 -13  12   3       20.84       18.31     20.87 o 
 -12  12   3       10.13       20.87     13.72 o 
 -11  12   3        4.36      -19.41     19.41 o 
 -10  12   3       50.97       61.52     26.38 o 
  -9  12   3        1.20        3.06      8.44 o 
  -8  12   3      355.70      449.88     32.82 o 
  -7  12   3        8.67       -1.41      5.50 o 
  -6  12   3       34.36       55.17     11.69 o 
  -5  12   3      328.13      319.35     28.85 o 
  -4  12   3       32.89       38.16     11.27 o 
  -3  12   3      355.09      377.31     32.02 o 
  -2  12   3       54.05       63.64     10.23 o 
  -1  12   3        0.00       -2.64      4.02 o 
   0  12   3       68.64       80.36     11.17 o 
   1  12   3        4.90        0.02      3.41 o 
   2  12   3      139.68      137.38     15.21 o 
   3  12   3       56.56       54.61      6.24 o 
   4  12   3       61.82       79.48     10.63 o 
   5  12   3       68.22       54.53     16.59 o 
   6  12   3        1.06       25.61     13.12 o 
   7  12   3       91.34      108.26     34.36 o 
   8  12   3        3.54        5.09      7.54 o 
   9  12   3        0.75       47.45     25.57 o 
  10  12   3        0.66      -18.81     18.81 o 
  11  12   3       29.49       21.43     14.88 o 
 -13  13   3      102.86      126.19     41.51 o 
 -12  13   3        4.56       -6.66     15.46 o 
 -11  13   3        0.20       22.17     19.19 o 
 -10  13   3        3.66      -22.05     22.05 o 
  -9  13   3       32.80       64.87     23.82 o 
  -8  13   3      135.81      140.27     19.42 o 
  -7  13   3      225.85      213.93     24.67 o 
  -6  13   3       90.40       96.56     18.35 o 
  -5  13   3      110.08      103.54     17.49 o 
  -4  13   3      147.85      149.81     20.93 o 
  -3  13   3      208.48      178.60     31.76 o 
  -2  13   3      161.49      149.89     16.88 o 
  -1  13   3      892.20      936.07     40.91 o 
   0  13   3      819.69      833.55     37.11 o 
   1  13   3        5.20        4.18      4.24 o 
   2  13   3       15.71        8.16      8.10 o 
   3  13   3      280.19      246.97     21.71 o 
   4  13   3       67.42       88.58     27.70 o 
   5  13   3      733.45      689.42     80.10 o 
   6  13   3      108.80       62.62     26.81 o 
   7  13   3      100.74       58.63     27.36 o 
   8  13   3       23.14        4.92      8.90 o 
   9  13   3        2.34       -1.55      8.73 o 
  10  13   3        7.73       39.38     23.50 o 
 -12  14   3      403.69      393.24     71.46 o 
 -11  14   3       54.82       74.93     30.05 o 
 -10  14   3      137.18      134.65     38.80 o 
  -9  14   3       53.52       26.27     18.34 o 
  -8  14   3      188.43      229.07     25.94 o 
  -7  14   3       94.21       87.21     18.77 o 
  -6  14   3       29.15       44.77     12.11 o 
  -5  14   3      210.84      234.96     27.53 o 
  -4  14   3       44.34       46.96     12.77 o 
  -3  14   3       10.16        2.47      7.01 o 
  -2  14   3        0.15       -5.02      7.89 o 
  -1  14   3       15.70       10.41      8.22 o 
   0  14   3     1456.63     1518.06     99.14 o 
   1  14   3       68.17       83.02     12.40 o 
   2  14   3        9.68        7.18      5.12 o 
   3  14   3       58.65       84.68     28.58 o 
   4  14   3       12.76       10.42     11.17 o 
   5  14   3       13.32       13.58     13.08 o 
   6  14   3       61.06       74.49     30.36 o 
   7  14   3       28.85        7.97      9.33 o 
   8  14   3       52.03       22.61     23.27 o 
   9  14   3        8.36      -17.10     23.19 o 
 -11  15   3       54.48       -0.54     14.49 o 
 -10  15   3       31.81       36.77     22.27 o 
  -9  15   3       38.76       83.04     32.81 o 
  -8  15   3       98.95      102.17     34.41 o 
  -7  15   3        5.67        6.02      5.81 o 
  -6  15   3       25.59       21.57      9.94 o 
  -5  15   3      497.23      517.40     62.20 o 
  -4  15   3       57.07       30.16     13.98 o 
  -3  15   3      148.79      149.73     22.60 o 
  -2  15   3        6.23        6.27     12.98 o 
  -1  15   3       75.28       70.73     15.76 o 
   0  15   3       26.01       29.17      7.76 o 
   1  15   3      193.43      227.79     42.28 o 
   2  15   3      602.65      797.17     93.87 o 
   3  15   3       75.20       69.57     25.14 o 
   4  15   3      394.51      431.25     65.58 o 
   5  15   3       18.99       19.92     16.94 o 
   6  15   3       15.16       22.00     17.18 o 
   7  15   3       73.11       65.43     29.53 o 
   8  15   3       17.61        0.18     13.66 o 
 -10  16   3        0.00      -22.38     22.38 o 
  -9  16   3       32.35       31.44     18.52 o 
  -8  16   3        0.44       21.71     15.01 o 
  -7  16   3        1.12       16.81     17.85 o 
  -6  16   3      386.05      514.57     43.52 o 
  -5  16   3       16.79        6.70      7.70 o 
  -4  16   3      154.45      158.84     24.70 o 
  -3  16   3       19.61        6.64      6.76 o 
  -2  16   3       17.82       12.37      5.92 o 
  -1  16   3      443.51      497.02     43.19 o 
   0  16   3      452.75      643.12     48.20 o 
   1  16   3      313.14      331.48     33.72 o 
   2  16   3       85.23       84.33     27.40 o 
   3  16   3        8.20       33.27     22.67 o 
   4  16   3       51.50       36.97     20.83 o 
   5  16   3      159.19      161.79     43.32 o 
   6  16   3        7.26       -8.22     15.80 o 
   7  16   3       57.81       14.65     13.95 o 
   8  16   3       13.79        1.15      9.31 o 
  -9  17   3       70.90       78.33     31.55 o 
  -8  17   3      156.78      206.92     49.41 o 
  -7  17   3       80.92      117.86     36.94 o 
  -6  17   3       52.42       45.45     22.65 o 
  -5  17   3       11.37        6.12      8.44 o 
  -4  17   3      292.30      300.28     34.92 o 
  -3  17   3      115.51       92.55     27.70 o 
  -2  17   3       62.95       50.99     14.05 o 
  -1  17   3       42.72       72.38     17.02 o 
   0  17   3       73.00       60.47     15.56 o 
   1  17   3        8.31       15.01     14.78 o 
   2  17   3      371.70      310.15     55.82 o 
   3  17   3       17.80       54.67     26.38 o 
   4  17   3       31.37       35.69     21.12 o 
   5  17   3       26.76       23.23     18.18 o 
   6  17   3        0.04       -3.32     18.15 o 
  -8  18   3       27.97       28.64     18.40 o 
  -7  18   3       22.39       50.18     26.30 o 
  -6  18   3        4.64       37.00     19.92 o 
  -5  18   3      101.96      103.99     33.90 o 
  -4  18   3       31.96       42.25     12.80 o 
  -3  18   3       35.46       20.26      8.82 o 
  -2  18   3       43.66       64.76     22.08 o 
  -1  18   3       30.31       42.23     12.55 o 
   0  18   3       36.59       42.82     13.15 o 
   1  18   3       76.87       52.05     22.87 o 
   2  18   3       73.24       71.73     25.09 o 
   3  18   3      130.09      209.57     49.28 o 
   4  18   3       27.15       32.43     21.29 o 
   5  18   3       17.95        6.30     13.63 o 
  -6  19   3        4.19       18.43     16.22 o 
  -5  19   3       28.70       36.67     22.65 o 
  -4  19   3      167.08      232.75     49.74 o 
  -3  19   3      124.83      131.63     25.59 o 
  -2  19   3        3.74        1.46      7.46 o 
  -1  19   3       60.35       42.73     19.25 o 
   0  19   3        4.72       -0.07     12.14 o 
   1  19   3        1.51        7.09     10.67 o 
   2  19   3       22.03       24.74     17.78 o 
   3  19   3        7.36       16.18     18.20 o 
  -3  20   3      199.94      280.28     55.28 o 
  -2  20   3        0.40       -1.58     10.93 o 
  -1  20   3        4.36       -2.71      8.55 o 
   0  20   3        0.00      -19.11     19.11 o 
 -16   0   4      484.64      526.95     46.33 o 
 -15   0   4       48.65       47.07     13.38 o 
 -14   0   4       42.90       35.64     11.69 o 
 -13   0   4        9.18        5.85      8.46 o 
 -12   0   4       69.09       62.80     13.74 o 
 -11   0   4        0.02       -3.09      8.53 o 
 -10   0   4       96.25      156.63     19.77 o 
  -9   0   4     1125.81     1181.28     42.31 o 
  -8   0   4      907.71     1030.61     37.17 o 
  -7   0   4       53.76       49.55      7.99 o 
  -6   0   4        3.34       16.80      5.19 o 
  -5   0   4      394.58      405.35     17.17 o 
  -4   0   4     5085.77     5235.73    126.13 o 
  -3   0   4     7441.80     7134.84    128.12 o 
  -2   0   4      668.60      643.95     34.50 o 
  -1   0   4      150.61      159.42      8.45 o 
   0   0   4      421.85      372.50     14.15 o 
   1   0   4        1.19        2.95      1.99 o 
   2   0   4     2059.94     2101.24     39.64 o 
   3   0   4     1861.25     1893.71     39.24 o 
   4   0   4     4955.63     5122.46     68.03 o 
   5   0   4       15.96        5.36      2.21 o 
   6   0   4       63.87       20.61     16.99 o 
   7   0   4       17.71        8.27     14.48 o 
   8   0   4       18.99       13.38      6.00 o 
   9   0   4       22.50       10.75      4.77 o 
  10   0   4      198.35      231.53     42.60 o 
  11   0   4       16.26       18.26      9.72 o 
  12   0   4       50.90       15.02     14.83 o 
  13   0   4      229.67      258.58     56.02 o 
 -16   1   4        0.34       -1.40      7.34 o 
 -15   1   4       60.09       64.57     10.97 o 
 -14   1   4       27.50       30.91      7.05 o 
 -13   1   4        0.81       -3.94      4.32 o 
 -12   1   4       34.19       53.41     10.30 o 
 -11   1   4      155.99      124.22     14.80 o 
 -10   1   4      176.42      187.93     15.16 o 
  -9   1   4       83.22       96.23     11.57 o 
  -8   1   4       99.40      115.98     11.21 o 
  -7   1   4      172.73      119.86     10.50 o 
  -6   1   4     4513.93     4987.07     72.36 o 
  -5   1   4      702.93      780.90     21.49 o 
  -4   1   4     4051.01     4109.79     61.98 o 
  -3   1   4      857.10      896.99     33.87 o 
  -2   1   4      133.57      108.10      6.58 o 
  -1   1   4      228.70      157.51      7.15 o 
   0   1   4     8304.91     8020.58     64.28 o 
   1   1   4       20.38       26.81      3.22 o 
   2   1   4      326.07      332.66     11.81 o 
   3   1   4      851.90      875.09     19.82 o 
   4   1   4       60.40       38.02      4.37 o 
   5   1   4        0.47        0.75      1.83 o 
   6   1   4      366.82      354.45     14.73 o 
   7   1   4      112.08       88.61      8.34 o 
   8   1   4      263.95      206.41     13.41 o 
   9   1   4      178.57      180.87     15.65 o 
  10   1   4       12.78        9.30      5.71 o 
  11   1   4       13.93       -2.09      8.15 o 
  12   1   4        9.81        6.85      7.69 o 
  13   1   4       12.93       27.97     13.11 o 
 -16   2   4      133.92      116.06     15.47 o 
 -15   2   4        7.41       -0.53      5.28 o 
 -14   2   4       16.86       12.34      7.20 o 
 -13   2   4      495.63      521.25     33.33 o 
 -12   2   4      223.54      281.22     20.68 o 
 -11   2   4       48.75       61.83     15.27 o 
 -10   2   4      140.88      147.70     13.91 o 
  -9   2   4      646.08      656.78     25.23 o 
  -8   2   4      100.32      137.97     11.85 o 
  -7   2   4        3.16        3.29      2.78 o 
  -6   2   4     2378.71     2670.35     69.79 o 
  -5   2   4      575.72      551.16     30.44 o 
  -4   2   4     3082.08     3223.66     43.77 o 
  -3   2   4      350.01      449.31     19.69 o 
  -2   2   4        3.30        4.10      2.41 o 
  -1   2   4      311.25      298.48     11.54 o 
   0   2   4      747.17      704.37     18.08 o 
   1   2   4      166.31      211.44      8.15 o 
   2   2   4       34.58       61.77      4.83 o 
   3   2   4      856.04      836.11     18.71 o 
   4   2   4      266.65      260.01     12.85 o 
   5   2   4     1146.15     1063.00     29.87 o 
   6   2   4        6.46       10.81      3.80 o 
   7   2   4        0.01       -1.57      1.83 o 
   8   2   4       34.45       15.52      5.31 o 
   9   2   4        1.40        1.93      3.12 o 
  10   2   4        1.61        5.09      6.17 o 
  11   2   4        4.27        2.21      5.95 o 
  12   2   4       54.60       55.56     13.97 o 
  13   2   4        0.40       -3.42     11.18 o 
 -16   3   4       57.13       55.25     14.79 o 
 -15   3   4      201.62      223.31     28.43 o 
 -14   3   4      152.00      119.97     16.92 o 
 -13   3   4      100.48      110.80     19.24 o 
 -12   3   4      105.41      150.70     17.52 o 
 -11   3   4        2.59       -0.74      3.36 o 
 -10   3   4       88.86       90.47     19.22 o 
  -9   3   4      138.77      119.31     17.59 o 
  -8   3   4     2690.14     2938.61     66.70 o 
  -7   3   4        2.27        3.74      2.95 o 
  -6   3   4       31.85       12.83      6.92 o 
  -5   3   4      508.65      454.98     17.57 o 
  -4   3   4      650.13      746.37     24.76 o 
  -3   3   4        0.16       -0.92      4.85 o 
  -2   3   4      392.11      377.58     22.24 o 
  -1   3   4      803.13      855.35     29.31 o 
   0   3   4      345.29      293.39     12.11 o 
   1   3   4     1162.78     1089.10     25.81 o 
   2   3   4       64.31       65.76      5.66 o 
   3   3   4       22.29       12.96      3.55 o 
   4   3   4     1638.76     1392.66     53.30 o 
   5   3   4      224.39      211.94     13.24 o 
   6   3   4      116.46      111.46      9.34 o 
   7   3   4        0.12       -0.96      4.91 o 
   8   3   4        7.60        6.45      4.19 o 
   9   3   4        0.01        8.77      6.48 o 
  10   3   4        0.20       -0.36      3.80 o 
  11   3   4        1.50       -0.48      5.76 o 
  12   3   4        0.04       11.54     15.32 o 
  13   3   4      135.04      161.79     29.99 o 
 -16   4   4       80.88       76.15     15.29 o 
 -15   4   4        1.31        8.93      5.87 o 
 -14   4   4       75.03       90.10     18.13 o 
 -13   4   4        0.98        1.02      4.89 o 
 -12   4   4      262.98      241.31     27.14 o 
 -11   4   4      118.32      125.86     15.51 o 
 -10   4   4      150.49      111.36     13.99 o 
  -9   4   4      630.14      558.21     30.04 o 
  -8   4   4       69.50       52.04      8.15 o 
  -7   4   4      119.50       99.09     11.00 o 
  -6   4   4       10.81        7.44      2.55 o 
  -5   4   4     2930.73     3062.94     47.58 o 
  -4   4   4      102.86       93.39     12.82 o 
  -3   4   4      221.80      237.37     19.02 o 
  -2   4   4     5224.63     5392.09     87.20 o 
  -1   4   4      237.56      239.18     17.81 o 
   0   4   4     1687.88     1565.94     33.69 o 
   1   4   4     2866.84     2700.68     46.35 o 
   2   4   4      780.07      743.03     25.38 o 
   3   4   4       93.15       84.71      8.65 o 
   4   4   4      288.70      313.46     15.16 o 
   5   4   4       45.44       55.10      6.82 o 
   6   4   4       12.34        6.69      3.98 o 
   7   4   4        9.32        1.74      7.17 o 
   8   4   4       70.19       51.63     10.16 o 
   9   4   4      846.32      715.10     39.80 o 
  10   4   4       21.55       16.27     12.87 o 
  11   4   4       23.42       35.51     13.44 o 
  12   4   4        0.96       -0.94      9.95 o 
 -16   5   4       20.23       15.88      9.05 o 
 -15   5   4       87.33      107.05     19.93 o 
 -14   5   4      210.13      224.61     42.42 o 
 -13   5   4      147.84      165.75     23.51 o 
 -12   5   4       37.83       39.36     10.92 o 
 -11   5   4        1.19       -0.30      5.12 o 
 -10   5   4     1598.67     1569.22     52.40 o 
  -9   5   4     1732.64     1635.54     51.16 o 
  -8   5   4        8.30       -4.64      4.64 o 
  -7   5   4      739.34      859.68     33.63 o 
  -6   5   4      435.40      388.23     21.30 o 
  -5   5   4        6.71        2.83      8.42 o 
  -4   5   4     1526.92     1462.16     42.08 o 
  -3   5   4      270.88      256.83     20.57 o 
  -2   5   4     1547.98     1672.55     67.55 o 
  -1   5   4      252.95      229.94     18.30 o 
   0   5   4      506.21      406.53     31.79 o 
   1   5   4     1454.08     1618.30     31.82 o 
   2   5   4       99.62       77.84     10.18 o 
   3   5   4        0.46        4.76      3.60 o 
   4   5   4      244.05      256.21     12.46 o 
   5   5   4        1.72        2.88      3.10 o 
   6   5   4       17.47        3.33      2.39 o 
   7   5   4       11.44       24.28      5.89 o 
   8   5   4     1170.91      992.17     72.43 o 
   9   5   4       66.41       61.99     23.37 o 
  10   5   4       28.20        9.08     11.37 o 
  11   5   4      134.64      150.32     38.14 o 
  12   5   4       32.31       49.85     17.46 o 
 -16   6   4       62.52       82.78     31.43 o 
 -15   6   4        5.19        2.17      4.63 o 
 -14   6   4       50.39       73.40     17.08 o 
 -13   6   4       42.22       38.85     12.05 o 
 -12   6   4      408.26      406.20     35.16 o 
 -11   6   4        3.33       -0.55      3.99 o 
 -10   6   4      139.61      147.80     16.36 o 
  -9   6   4     1258.02     1247.74     38.60 o 
  -8   6   4      129.78      122.16     16.42 o 
  -7   6   4      215.28       52.80    118.98 o 
  -6   6   4     1235.60     1264.16     39.80 o 
  -5   6   4     1000.59     1021.38     37.44 o 
  -4   6   4      209.69      193.97     15.85 o 
  -3   6   4      175.28      133.34     12.80 o 
  -2   6   4       69.75       91.15     10.77 o 
  -1   6   4      360.56      352.88     33.65 o 
   0   6   4      313.31      340.67     30.63 o 
   1   6   4     1931.19     1756.53     68.79 o 
   2   6   4      100.31      101.65     11.39 o 
   3   6   4      587.06      513.73     18.17 o 
   4   6   4       26.65       21.72      3.02 o 
   5   6   4        7.44        4.75      1.62 o 
   6   6   4       10.00       14.77     13.36 o 
   7   6   4      352.60      363.80     51.22 o 
   8   6   4       94.11       86.32     26.19 o 
   9   6   4        0.03       29.41     19.12 o 
  10   6   4      232.17      197.33     43.52 o 
  11   6   4       34.20       11.95     13.10 o 
  12   6   4      242.46      253.57     52.10 o 
 -15   7   4        5.09        1.54      8.65 o 
 -14   7   4      247.95      281.06     31.14 o 
 -13   7   4      156.07      149.21     22.07 o 
 -12   7   4      349.89      382.66     34.31 o 
 -11   7   4     1223.31     1189.76     47.93 o 
 -10   7   4      233.17      210.47     19.28 o 
  -9   7   4      242.25      193.35     17.91 o 
  -8   7   4     2964.10     2681.30    119.47 o 
  -7   7   4      349.93      303.61     26.06 o 
  -6   7   4      421.01      380.44     24.31 o 
  -5   7   4        2.44        0.70      3.27 o 
  -4   7   4      295.90      379.69     22.99 o 
  -3   7   4     4796.10     5025.35     81.10 o 
  -2   7   4      655.68      617.41     23.72 o 
  -1   7   4      586.26      712.98     36.22 o 
   0   7   4     1811.83     1943.09     75.28 o 
   1   7   4      581.26      595.68     38.56 o 
   2   7   4      553.83      499.43     17.02 o 
   3   7   4       14.53        5.40      4.39 o 
   4   7   4       53.86       70.76     21.08 o 
   5   7   4        4.43       18.53     13.05 o 
   6   7   4      390.18      440.98     56.87 o 
   7   7   4      504.49      500.45     62.25 o 
   8   7   4       55.13       47.15     19.62 o 
   9   7   4       34.66       -9.96     18.71 o 
  10   7   4        9.07        1.18      9.15 o 
  11   7   4        0.39      -16.54     16.54 o 
  12   7   4      113.85      122.43     35.91 o 
 -15   8   4      138.82      215.74     49.67 o 
 -14   8   4        7.51       -2.67      4.42 o 
 -13   8   4       26.89       39.08     11.61 o 
 -12   8   4      317.96      355.13     33.30 o 
 -11   8   4       36.27       22.54     12.41 o 
 -10   8   4      143.56      123.87     15.19 o 
  -9   8   4      565.92      545.74     29.85 o 
  -8   8   4      910.36      970.08     41.19 o 
  -7   8   4      178.54      228.99     18.79 o 
  -6   8   4      288.96      276.62     25.10 o 
  -5   8   4        3.56        4.70      3.85 o 
  -4   8   4      834.64      954.24     31.43 o 
  -3   8   4       33.32       26.37      5.37 o 
  -2   8   4      215.86      217.35     17.39 o 
  -1   8   4     2655.73     2767.27     92.09 o 
   0   8   4       71.21       58.88     13.43 o 
   1   8   4        0.14        2.05      4.65 o 
   2   8   4      579.80      498.09     41.31 o 
   3   8   4      276.54      177.36     16.41 o 
   4   8   4      224.15      197.31     36.59 o 
   5   8   4      149.49      142.44     30.16 o 
   6   8   4        0.00       -4.03      8.12 o 
   7   8   4       96.30       85.59     26.86 o 
   8   8   4       37.07       37.79     20.53 o 
   9   8   4       12.67        5.39     11.94 o 
  10   8   4      104.53       59.29     26.60 o 
  11   8   4       10.35       -6.50     15.27 o 
 -15   9   4      123.50       94.14     33.69 o 
 -14   9   4       56.27       45.06     22.97 o 
 -13   9   4      117.25      104.62     18.35 o 
 -12   9   4      150.90      149.35     21.64 o 
 -11   9   4      614.51      751.35     47.50 o 
 -10   9   4       73.91       70.09     13.44 o 
  -9   9   4      121.99      106.18     17.18 o 
  -8   9   4       47.24       73.27     13.44 o 
  -7   9   4      274.75      280.18     21.31 o 
  -6   9   4       32.45       43.70      8.20 o 
  -5   9   4       18.96       20.85      5.03 o 
  -4   9   4      429.80      435.10     19.61 o 
  -3   9   4      362.26      351.85     21.78 o 
  -2   9   4      136.33      176.23     13.73 o 
  -1   9   4        8.26        2.73      3.09 o 
   0   9   4      119.47      125.27     16.31 o 
   1   9   4       53.66       56.47     10.25 o 
   2   9   4      176.64      174.94     19.15 o 
   3   9   4      385.35      319.85     15.74 o 
   4   9   4      497.47      473.03     57.50 o 
   5   9   4       50.72       33.29     16.59 o 
   6   9   4      140.29      171.38     36.12 o 
   7   9   4       16.73       34.49     20.07 o 
   8   9   4       22.77       32.61     17.88 o 
   9   9   4       18.57        6.72     11.97 o 
  10   9   4        3.73       11.33     13.51 o 
  11   9   4      223.33      205.79     48.92 o 
 -14  10   4       51.56       78.30     32.41 o 
 -13  10   4        0.09        1.05      9.94 o 
 -12  10   4       26.07       45.86     12.26 o 
 -11  10   4      607.99      669.22     63.37 o 
 -10  10   4       67.03       70.41     14.93 o 
  -9  10   4      398.53      466.71     38.09 o 
  -8  10   4      266.88      233.62     25.52 o 
  -7  10   4      512.03      568.24     29.56 o 
  -6  10   4      557.52      601.01     30.38 o 
  -5  10   4        0.02        3.15      3.94 o 
  -4  10   4     1455.75     1630.14     53.79 o 
  -3  10   4      480.73      556.52     30.06 o 
  -2  10   4      106.93       91.77     12.13 o 
  -1  10   4       67.61       79.43     11.30 o 
   0  10   4      509.31      536.20     33.90 o 
   1  10   4       11.30       12.12      5.74 o 
   2  10   4      364.89      377.42     24.19 o 
   3  10   4      227.89      192.26     13.69 o 
   4  10   4      322.51      272.38     45.11 o 
   5  10   4      198.85      219.53     41.07 o 
   6  10   4       16.61      -14.08     14.08 o 
   7  10   4       27.69       46.26     23.03 o 
   8  10   4       14.31       -4.84     12.41 o 
   9  10   4      110.73       76.28     30.45 o 
  10  10   4        0.59       -7.76     10.78 o 
  11  10   4        6.77      -21.71     21.71 o 
 -14  11   4        7.54       18.55     19.66 o 
 -13  11   4        0.40        2.83      9.53 o 
 -12  11   4       41.96       46.43     16.47 o 
 -11  11   4        0.08       -6.76      6.76 o 
 -10  11   4      548.11      566.29     30.55 o 
  -9  11   4      257.14      244.87     20.09 o 
  -8  11   4        0.40        0.58      4.29 o 
  -7  11   4     1607.30     1657.44     52.27 o 
  -6  11   4      584.73      530.17     36.73 o 
  -5  11   4      111.25      105.60     16.81 o 
  -4  11   4       45.08       36.54     10.69 o 
  -3  11   4      238.42      220.16     19.72 o 
  -2  11   4       21.75       17.72      5.31 o 
  -1  11   4       59.55       52.47      9.17 o 
   0  11   4       48.56       54.55     12.00 o 
   1  11   4      256.89      255.44     22.80 o 
   2  11   4      300.58      242.60     19.65 o 
   3  11   4      251.61      213.78     14.05 o 
   4  11   4     1856.98     2012.95    128.09 o 
   5  11   4       98.76      119.56     32.93 o 
   6  11   4       17.45       15.65     15.25 o 
   7  11   4        1.43        9.46     11.23 o 
   8  11   4       20.85       34.08     21.24 o 
   9  11   4        2.11        4.90      9.15 o 
  10  11   4       26.42       35.87     21.58 o 
 -13  12   4       48.55       31.87     18.00 o 
 -12  12   4      283.06      300.40     32.84 o 
 -11  12   4       24.27       12.44      5.41 o 
 -10  12   4       44.38       36.17      8.09 o 
  -9  12   4       11.52        2.57      4.58 o 
  -8  12   4       36.61       32.49      9.44 o 
  -7  12   4      548.87      453.89     35.43 o 
  -6  12   4      667.05      773.42     46.08 o 
  -5  12   4      319.44      258.53     26.62 o 
  -4  12   4       44.12       74.01     15.01 o 
  -3  12   4      123.73      191.35     35.82 o 
  -2  12   4      331.57      292.23     22.89 o 
  -1  12   4       61.27       44.48     11.62 o 
   0  12   4     1803.91     1922.94     90.69 o 
   1  12   4      357.89      379.89     28.97 o 
   2  12   4       66.53       44.81      8.80 o 
   3  12   4        3.30        2.17      1.54 o 
   4  12   4      929.55     1089.16     95.94 o 
   5  12   4       34.18       30.02     18.75 o 
   6  12   4      108.39      101.34     32.90 o 
   7  12   4      113.89      113.88     35.43 o 
   8  12   4      145.66      110.83     35.22 o 
   9  12   4        0.98       24.26     19.45 o 
  10  12   4       11.87      -32.03     32.03 o 
 -13  13   4        2.20       26.59     21.69 o 
 -12  13   4       68.58      124.52     40.50 o 
 -11  13   4       28.51       16.95     13.14 o 
 -10  13   4      166.05      150.17     39.12 o 
  -9  13   4      115.51       84.92     15.72 o 
  -8  13   4      233.79      224.33     26.20 o 
  -7  13   4      508.12      538.71     58.94 o 
  -6  13   4      353.44      327.04     31.68 o 
  -5  13   4        0.76       -5.03      6.74 o 
  -4  13   4        0.41       10.17      4.79 o 
  -3  13   4       81.18       57.87     13.09 o 
  -2  13   4      111.11      100.12     13.81 o 
  -1  13   4      409.04      420.87     27.87 o 
   0  13   4      788.32      789.33     48.66 o 
   1  13   4       35.80       40.92     20.04 o 
   2  13   4      577.62      661.90     34.49 o 
   3  13   4       98.37      147.37     36.42 o 
   4  13   4      270.10      268.19     49.37 o 
   5  13   4      138.04      122.27     35.75 o 
   6  13   4        8.67        9.91     11.50 o 
   7  13   4      188.73      174.02     45.88 o 
   8  13   4      120.40      200.38     50.53 o 
   9  13   4        8.50        7.11     12.90 o 
 -12  14   4       27.13       31.50     21.37 o 
 -11  14   4      100.60       91.08     32.97 o 
 -10  14   4      119.01      119.04     37.00 o 
  -9  14   4        7.44       31.92     19.33 o 
  -8  14   4        1.03        4.18      9.12 o 
  -7  14   4      237.73      194.01     25.74 o 
  -6  14   4       85.68       66.55     15.32 o 
  -5  14   4        8.75        3.39      6.57 o 
  -4  14   4      164.78      133.13     21.08 o 
  -3  14   4      165.65      165.93     23.12 o 
  -2  14   4       15.50       13.21      7.79 o 
  -1  14   4       23.01       23.74      7.02 o 
   0  14   4      232.63      229.49     24.61 o 
   1  14   4     1300.69     1329.31    102.70 o 
   2  14   4      503.28      542.14     69.65 o 
   3  14   4        1.30       17.33     12.67 o 
   4  14   4       80.37       84.42     31.50 o 
   5  14   4       53.57       58.65     22.58 o 
   6  14   4      108.03       90.69     31.61 o 
   7  14   4        4.00       -7.49     13.04 o 
   8  14   4        0.50       46.74     29.38 o 
 -11  15   4       49.81       76.61     30.66 o 
 -10  15   4        0.68       18.05     16.05 o 
  -9  15   4      115.12      148.88     41.15 o 
  -8  15   4        2.96        9.34      9.55 o 
  -7  15   4        1.98       -7.65      7.65 o 
  -6  15   4       69.73       73.82     16.54 o 
  -5  15   4        2.29        4.80      6.81 o 
  -4  15   4       94.78      116.95     20.85 o 
  -3  15   4        1.09       16.20      7.77 o 
  -2  15   4       28.22       47.23     15.30 o 
  -1  15   4      219.75      229.58     29.36 o 
   0  15   4       14.17       29.03      8.70 o 
   1  15   4       64.93       32.73     16.18 o 
   2  15   4      119.49      146.30     36.94 o 
   3  15   4       20.61       -8.62     18.78 o 
   4  15   4        5.88        9.33     10.85 o 
   5  15   4       28.73       54.31     26.24 o 
   6  15   4       22.19      -18.59     18.59 o 
   7  15   4       20.29       23.47     17.91 o 
   8  15   4       15.51       72.03     31.75 o 
 -10  16   4        8.74       -5.94     23.24 o 
  -9  16   4        7.18       14.71     13.00 o 
  -8  16   4       40.65       19.64     12.19 o 
  -7  16   4       35.58       48.47     14.64 o 
  -6  16   4       10.61        2.41     15.12 o 
  -5  16   4       77.04       74.04     17.11 o 
  -4  16   4        4.21        5.51     10.66 o 
  -3  16   4       20.51       20.33      9.97 o 
  -2  16   4        2.65        7.13     10.14 o 
  -1  16   4      114.99      114.79     41.12 o 
   0  16   4      232.61      299.30     52.43 o 
   1  16   4        0.20       -1.64      8.83 o 
   2  16   4       71.63       46.19     20.46 o 
   3  16   4       12.52        3.83     10.60 o 
   4  16   4        1.92       18.21     12.59 o 
   5  16   4        8.32       -5.09     14.73 o 
   6  16   4        0.87       -0.62     17.02 o 
   7  16   4        3.96      -15.81     16.97 o 
  -9  17   4       19.33       -0.70     10.09 o 
  -8  17   4       20.05       18.13     16.30 o 
  -7  17   4        0.17        5.66      8.20 o 
  -6  17   4       36.60       31.91     12.06 o 
  -5  17   4      229.12      270.73     33.89 o 
  -4  17   4        0.47       -7.68      8.85 o 
  -3  17   4      117.81      146.11     24.64 o 
  -2  17   4       38.38       68.52     17.74 o 
  -1  17   4        3.35       18.31     10.17 o 
   0  17   4        3.57       21.51     15.49 o 
   1  17   4        4.76        6.66     10.88 o 
   2  17   4        0.17       -3.04     10.07 o 
   3  17   4        0.45        8.66     14.89 o 
   4  17   4       18.98        9.86     14.21 o 
   5  17   4      133.42      126.72     42.10 o 
  -8  18   4       52.28       54.89     22.45 o 
  -7  18   4       31.70       77.49     31.41 o 
  -6  18   4        4.61      -15.95     15.95 o 
  -5  18   4        3.34        0.98     26.58 o 
  -4  18   4       31.17       25.25     12.47 o 
  -3  18   4      118.14      178.81     28.87 o 
  -2  18   4        5.73        8.06      7.24 o 
  -1  18   4       51.44       85.86     19.43 o 
   0  18   4       22.61        6.72      9.75 o 
   1  18   4       62.34       62.81     26.94 o 
   2  18   4        4.68        6.13     11.55 o 
   3  18   4       22.59       28.90     21.71 o 
   4  18   4       52.03       81.80     32.71 o 
  -6  19   4        0.12      -24.51     24.51 o 
  -5  19   4      179.74      209.57     47.46 o 
  -4  19   4       15.06       -6.38      6.38 o 
  -3  19   4      131.18      135.82     26.15 o 
  -2  19   4       54.40       40.99     12.49 o 
  -1  19   4        7.31       18.92      7.70 o 
   0  19   4       29.34        9.89     12.93 o 
   1  19   4        9.12      -13.37     13.89 o 
   2  19   4        3.24      -16.01     16.01 o 
 -16   1   5       60.89       71.49     11.30 o 
 -15   1   5       27.63       39.35      8.56 o 
 -14   1   5       79.13       90.14     12.66 o 
 -13   1   5       36.78       18.33      8.14 o 
 -12   1   5        1.58        2.52      4.86 o 
 -11   1   5        1.27        2.13      3.67 o 
 -10   1   5       77.33       80.50      9.67 o 
  -9   1   5       89.08       79.71      8.40 o 
  -8   1   5       70.32       50.89      6.61 o 
  -7   1   5      128.49      135.13      9.92 o 
  -6   1   5       24.19       23.69      5.83 o 
  -5   1   5     4392.15     4693.02    108.84 o 
  -4   1   5      147.78      158.76     15.24 o 
  -3   1   5        5.36        1.47      3.08 o 
  -2   1   5       41.97       55.28      4.12 o 
  -1   1   5     1011.37     1076.71     20.58 o 
   0   1   5     3419.35     3421.05     38.08 o 
   1   1   5      245.12      243.02      9.60 o 
   2   1   5     3764.68     3986.00     42.37 o 
   3   1   5     3865.54     4056.67     47.77 o 
   4   1   5       49.93       46.45      5.21 o 
   5   1   5      571.79      565.09     20.99 o 
   6   1   5      144.20      128.05     10.35 o 
   7   1   5       34.80       33.10      6.14 o 
   8   1   5        6.17       -4.32      4.32 o 
   9   1   5       13.65        9.66      6.42 o 
  10   1   5      308.85      321.74     25.00 o 
  11   1   5       40.36       38.34     12.73 o 
  12   1   5        8.24       17.09     21.61 o 
 -16   2   5       46.55       37.73     10.32 o 
 -15   2   5        4.04        6.24      5.11 o 
 -14   2   5       54.58       46.11      8.75 o 
 -13   2   5      546.78      529.54     29.46 o 
 -12   2   5      178.71      198.27     19.33 o 
 -11   2   5       16.31       20.32      7.96 o 
 -10   2   5      243.01      279.78     25.31 o 
  -9   2   5      737.18      684.94     31.47 o 
  -8   2   5      213.89      242.83     19.94 o 
  -7   2   5        3.08        1.07      3.44 o 
  -6   2   5      250.74      195.52     16.01 o 
  -5   2   5       88.70      102.12     11.11 o 
  -4   2   5        0.46        0.10      3.08 o 
  -3   2   5      607.59      562.03     28.61 o 
  -2   2   5      126.35      104.29      7.28 o 
  -1   2   5      726.72      659.06     18.93 o 
   0   2   5       18.35       14.91      2.85 o 
   1   2   5     1766.98     1817.63     31.05 o 
   2   2   5      196.43      213.66     11.60 o 
   3   2   5      741.79      775.25     21.89 o 
   4   2   5       93.13       76.26      7.01 o 
   5   2   5      469.98      472.85     17.68 o 
   6   2   5      228.36      230.53     13.26 o 
   7   2   5      378.08      371.93     16.17 o 
   8   2   5       97.66       72.28     11.23 o 
   9   2   5       12.67       21.13     10.28 o 
  10   2   5       78.79       54.83     13.50 o 
  11   2   5        4.97        3.79      6.02 o 
  12   2   5        7.81       19.33      9.94 o 
 -16   3   5       17.65       10.98      6.15 o 
 -15   3   5      165.91      180.13     21.44 o 
 -14   3   5        3.94       -4.78      8.89 o 
 -13   3   5        5.64       -1.75      6.64 o 
 -12   3   5     1377.64     1476.85     90.30 o 
 -11   3   5       38.58       39.07     14.76 o 
 -10   3   5       93.95       96.38     22.46 o 
  -9   3   5       20.38       18.77      7.58 o 
  -8   3   5      119.18      121.11     31.08 o 
  -7   3   5      437.03      396.39     29.97 o 
  -6   3   5       14.64        7.64      4.38 o 
  -5   3   5      160.33      168.58     11.66 o 
  -4   3   5      159.29      124.92      8.24 o 
  -3   3   5      355.69      342.45     20.75 o 
  -2   3   5      885.88     1024.53     36.59 o 
  -1   3   5      125.46      106.51      7.90 o 
   0   3   5      204.25      213.10     13.90 o 
   1   3   5       64.66       46.14      5.86 o 
   2   3   5      431.36      368.53     16.43 o 
   3   3   5      436.21      432.68     24.51 o 
   4   3   5        7.87        4.84      2.26 o 
   5   3   5      145.72      124.93     13.18 o 
   6   3   5      216.70      176.02     13.32 o 
   7   3   5       36.14       25.66      5.68 o 
   8   3   5        1.86        3.16      4.11 o 
   9   3   5       21.80        7.72      4.64 o 
  10   3   5        5.65       10.77      8.96 o 
  11   3   5       73.04       87.26     21.07 o 
  12   3   5       10.92       -4.77     21.15 o 
 -16   4   5        1.19        3.18      4.60 o 
 -15   4   5       76.96       62.17     15.11 o 
 -14   4   5       80.36       97.31     24.99 o 
 -13   4   5      134.71      134.69     21.53 o 
 -12   4   5      677.81      704.49     47.98 o 
 -11   4   5        1.58       -6.90      6.90 o 
 -10   4   5      606.42      554.52     32.20 o 
  -9   4   5       38.38       28.42      6.83 o 
  -8   4   5      256.14      271.66     32.69 o 
  -7   4   5        0.08        2.36      3.35 o 
  -6   4   5      809.39      809.85     29.63 o 
  -5   4   5      247.66      289.01     17.19 o 
  -4   4   5      378.07      357.04     35.67 o 
  -3   4   5     1708.95     1676.28     54.05 o 
  -2   4   5     3997.76     4179.15     64.41 o 
  -1   4   5      922.76      931.69     32.82 o 
   0   4   5       33.95       53.96      5.93 o 
   1   4   5      290.63      325.59     15.91 o 
   2   4   5     2906.50     2905.41     44.66 o 
   3   4   5        0.34       -2.13      2.90 o 
   4   4   5        6.41       -2.49      5.48 o 
   5   4   5      137.05      143.29     13.14 o 
   6   4   5      459.02      446.27     24.05 o 
   7   4   5      375.06      427.13     30.16 o 
   8   4   5      343.62      357.60     36.09 o 
   9   4   5        6.35        7.08     14.68 o 
  10   4   5       13.44       16.29     12.17 o 
  11   4   5        2.33       10.12      7.31 o 
  12   4   5       50.11       61.38     19.93 o 
 -16   5   5        3.56       -6.22      8.86 o 
 -15   5   5      112.52       98.91     20.23 o 
 -14   5   5        0.21        6.50     23.75 o 
 -13   5   5       21.18       31.37     11.40 o 
 -12   5   5      277.92      260.03     29.30 o 
 -11   5   5       50.36       38.73     10.93 o 
 -10   5   5     1026.70      993.46     43.78 o 
  -9   5   5     1404.00     1388.93     75.70 o 
  -8   5   5      643.35      629.21     29.54 o 
  -7   5   5      284.08      292.39     18.75 o 
  -6   5   5       11.67       20.00      5.91 o 
  -5   5   5       36.23       12.16      6.61 o 
  -4   5   5     2362.95     2245.11     66.22 o 
  -3   5   5        0.00        0.45      5.39 o 
  -2   5   5     2022.45     2110.33    139.28 o 
  -1   5   5     2764.44     2488.35     84.00 o 
   0   5   5      226.11      256.67     14.90 o 
   1   5   5       88.78      127.35     10.14 o 
   2   5   5      696.45      659.13     25.57 o 
   3   5   5        0.37       -3.64      3.74 o 
   4   5   5       47.98       39.92      8.05 o 
   5   5   5       66.40       52.44      9.46 o 
   6   5   5        7.17       11.58      4.97 o 
   7   5   5      545.70      577.74     73.87 o 
   8   5   5       44.36       26.82     10.25 o 
   9   5   5        0.37       -8.51      9.33 o 
  10   5   5       16.06        0.53      9.52 o 
  11   5   5        0.65       -6.11     10.31 o 
 -16   6   5       48.68       42.27     12.33 o 
 -15   6   5       44.01       55.37     15.28 o 
 -14   6   5       57.65       45.63     12.67 o 
 -13   6   5      135.33      118.96     20.13 o 
 -12   6   5       11.49        8.83      5.47 o 
 -11   6   5      148.19      144.77     27.83 o 
 -10   6   5       14.82        7.32      3.64 o 
  -9   6   5       11.99       15.27      6.35 o 
  -8   6   5      194.91      229.22     24.19 o 
  -7   6   5      278.34      282.22     17.33 o 
  -6   6   5       43.87       50.92      6.66 o 
  -5   6   5      100.70       98.49     14.70 o 
  -4   6   5     1434.81     1392.24     53.25 o 
  -3   6   5      816.88      788.93     39.63 o 
  -2   6   5      167.80      200.05     19.82 o 
  -1   6   5       86.84       53.04     11.42 o 
   0   6   5        0.22       -2.16      2.16 o 
   1   6   5        4.48        4.92      2.40 o 
   2   6   5       38.31       20.28      3.10 o 
   3   6   5       21.59        8.93      3.13 o 
   4   6   5        8.94       -0.06      5.78 o 
   5   6   5      314.47      260.22     18.38 o 
   6   6   5       10.54        6.20      2.81 o 
   7   6   5      165.82      136.65     24.80 o 
   8   6   5        4.91       28.50     19.30 o 
   9   6   5      208.26      213.31     44.90 o 
  10   6   5        1.95       36.66     18.94 o 
  11   6   5       40.53       54.79     25.55 o 
 -15   7   5        0.28        5.01      6.52 o 
 -14   7   5       18.45       25.07     15.00 o 
 -13   7   5      137.96      139.02     22.20 o 
 -12   7   5        0.25        4.36     13.06 o 
 -11   7   5      517.72      466.35     38.16 o 
 -10   7   5       70.74       63.44     13.70 o 
  -9   7   5       19.11       38.03     12.48 o 
  -8   7   5       48.28       51.16     11.45 o 
  -7   7   5      293.87      248.84     24.71 o 
  -6   7   5      348.59      343.35     22.61 o 
  -5   7   5      126.74      117.21     11.73 o 
  -4   7   5      871.48      900.49     36.03 o 
  -3   7   5     4035.39     4467.95     96.84 o 
  -2   7   5       11.01        3.76      3.43 o 
  -1   7   5      295.56      277.72     24.02 o 
   0   7   5      183.45      237.24     38.73 o 
   1   7   5       43.73       35.33      6.49 o 
   2   7   5      160.65      129.80      8.70 o 
   3   7   5       45.48       44.39      8.33 o 
   4   7   5        5.29        3.41      2.11 o 
   5   7   5       17.71       14.55      2.73 o 
   6   7   5      136.67       95.95     27.39 o 
   7   7   5       91.41       61.46     22.70 o 
   8   7   5       85.71       90.92     29.66 o 
   9   7   5       70.86       65.14     26.63 o 
  10   7   5      117.51      104.45     34.24 o 
  11   7   5        7.46       28.78     22.10 o 
 -15   8   5        1.53       14.39      7.99 o 
 -14   8   5      249.01      303.45     41.17 o 
 -13   8   5       31.41       30.19     10.34 o 
 -12   8   5      295.52      358.00     34.80 o 
 -11   8   5       52.42       71.90     15.54 o 
 -10   8   5       13.21        3.92      5.94 o 
  -9   8   5     2433.52     2509.72     84.00 o 
  -8   8   5      570.83      585.99     39.56 o 
  -7   8   5       17.72       10.64      6.00 o 
  -6   8   5     1426.57     1458.47     59.38 o 
  -5   8   5      319.18      299.76     29.73 o 
  -4   8   5      718.98      844.51     31.54 o 
  -3   8   5       10.68        1.11      3.55 o 
  -2   8   5        5.69        5.55      4.86 o 
  -1   8   5      599.83      566.59     35.73 o 
   0   8   5       81.78       75.93     17.53 o 
   1   8   5     1194.34     1174.14     89.95 o 
   2   8   5     1764.93     1638.48     55.59 o 
   3   8   5      585.85      658.36     72.89 o 
   4   8   5        4.62        1.04      0.94 o 
   5   8   5       92.60       70.79     23.72 o 
   6   8   5      253.26      186.33     39.64 o 
   7   8   5      148.50      178.12     39.20 o 
   8   8   5       47.89       31.99     16.50 o 
   9   8   5        0.61       -1.31      9.55 o 
  10   8   5       33.07       36.37     20.83 o 
  11   8   5       36.67       33.79     22.38 o 
 -15   9   5      245.64      342.82     64.92 o 
 -14   9   5        3.92        5.62      6.45 o 
 -13   9   5       20.46        8.21     11.23 o 
 -12   9   5       21.74       14.98      7.53 o 
 -11   9   5       97.93       84.90     16.41 o 
 -10   9   5        3.49        4.13      4.35 o 
  -9   9   5      869.71      912.46     51.69 o 
  -8   9   5      850.33      872.00     39.40 o 
  -7   9   5       32.98       17.75      6.59 o 
  -6   9   5      185.50      210.33     24.26 o 
  -5   9   5       38.51       41.02      9.64 o 
  -4   9   5      100.95      125.87     12.35 o 
  -3   9   5        1.85        4.10      5.75 o 
  -2   9   5      373.15      433.16     61.64 o 
  -1   9   5      370.05      360.05     29.10 o 
   0   9   5      421.11      432.09     31.22 o 
   1   9   5      833.09      824.51    112.72 o 
   2   9   5      168.11      200.88     24.80 o 
   3   9   5      225.09      256.29     18.58 o 
   4   9   5      330.71      340.93     50.92 o 
   5   9   5        9.55       -5.55      9.73 o 
   6   9   5        0.09       14.65     14.76 o 
   7   9   5        0.20      -15.91     15.91 o 
   8   9   5      132.37      120.77     35.73 o 
   9   9   5       51.09       27.68     18.84 o 
  10   9   5        0.55       12.76     14.56 o 
 -14  10   5        3.99       -3.15     22.12 o 
 -13  10   5        5.92       -4.51     12.24 o 
 -12  10   5       74.09       40.21     14.46 o 
 -11  10   5      122.01      125.64     20.48 o 
 -10  10   5      447.70      469.97     39.17 o 
  -9  10   5      153.62      152.12     21.52 o 
  -8  10   5      442.90      377.92     33.78 o 
  -7  10   5       73.27       65.46     14.27 o 
  -6  10   5      283.52      292.04     22.10 o 
  -5  10   5      119.32      104.07     13.03 o 
  -4  10   5      127.13      132.14     18.86 o 
  -3  10   5      197.71      175.37     17.58 o 
  -2  10   5      163.46      147.81     19.63 o 
  -1  10   5      384.52      436.08     41.13 o 
   0  10   5        0.03        0.94      5.83 o 
   1  10   5      172.93      173.08     23.77 o 
   2  10   5      441.08      476.23     29.10 o 
   3  10   5      823.26      557.14     32.75 o 
   4  10   5       54.63      102.42     29.85 o 
   5  10   5       78.71       84.78     27.15 o 
   6  10   5       18.83       24.00     17.84 o 
   7  10   5       10.93       24.34     19.46 o 
   8  10   5       39.30        9.97     15.90 o 
   9  10   5        1.94       -0.74      8.40 o 
  10  10   5       22.41      -17.66     17.66 o 
 -14  11   5        5.31       15.44     11.11 o 
 -13  11   5      103.93       92.59     19.20 o 
 -12  11   5      240.14      219.48     28.98 o 
 -11  11   5      172.85      172.86     24.68 o 
 -10  11   5      386.25      353.65     34.51 o 
  -9  11   5       34.01       26.09     10.52 o 
  -8  11   5       22.74       22.70      7.58 o 
  -7  11   5       15.04       20.38      5.78 o 
  -6  11   5       37.85       27.24      6.61 o 
  -5  11   5       47.29       20.24      8.56 o 
  -4  11   5        0.17        7.77      8.25 o 
  -3  11   5      173.29      198.43     19.38 o 
  -2  11   5        2.00       -2.25      5.52 o 
  -1  11   5      189.39      193.86     22.47 o 
   0  11   5      428.84      420.48     76.62 o 
   1  11   5        1.43        5.64     16.57 o 
   2  11   5       35.99       21.27     11.45 o 
   3  11   5      273.83      238.36      8.79 o 
   4  11   5        0.33       -9.46     12.71 o 
   5  11   5       15.33       29.65     19.26 o 
   6  11   5        2.37      -12.20     15.44 o 
   7  11   5        1.37      -14.75     14.75 o 
   8  11   5       18.57       68.77     28.22 o 
   9  11   5        1.11      -17.40     17.40 o 
 -13  12   5       63.68       66.67     16.43 o 
 -12  12   5        0.56       -0.60      5.33 o 
 -11  12   5       68.48      100.13     19.25 o 
 -10  12   5      118.65      119.63     15.27 o 
  -9  12   5       71.12       72.11     12.01 o 
  -8  12   5        2.28        4.74      4.91 o 
  -7  12   5      239.64      253.07     27.55 o 
  -6  12   5        8.90       11.73      5.32 o 
  -5  12   5      121.62      156.11     38.83 o 
  -4  12   5       21.50       26.62      9.57 o 
  -3  12   5       55.15       69.43     14.79 o 
  -2  12   5      407.49      422.61     28.64 o 
  -1  12   5      197.07      178.23     22.54 o 
   0  12   5       97.46      144.99     19.86 o 
   1  12   5      112.55      157.99     30.62 o 
   2  12   5       31.17       36.14      8.23 o 
   3  12   5       14.20       11.11      3.99 o 
   4  12   5        8.65       18.40     11.52 o 
   5  12   5        6.23        4.29     11.20 o 
   6  12   5       70.51       42.68     22.93 o 
   7  12   5       23.87        0.56     11.47 o 
   8  12   5       45.95       29.00     19.82 o 
   9  12   5       15.64       54.64     26.52 o 
 -13  13   5       49.07       48.97     26.01 o 
 -12  13   5       19.79       27.55     10.49 o 
 -11  13   5       25.30       42.12     12.34 o 
 -10  13   5        7.11       11.68      9.80 o 
  -9  13   5       45.69       51.63     12.89 o 
  -8  13   5       19.00       12.96      9.94 o 
  -7  13   5      376.28      329.88     32.74 o 
  -6  13   5        2.74       10.69      9.24 o 
  -5  13   5       51.44       48.79     13.05 o 
  -4  13   5      262.15      333.01     52.76 o 
  -3  13   5      166.38      173.15     24.80 o 
  -2  13   5       23.56       23.41     17.24 o 
  -1  13   5       97.98       64.39     14.27 o 
   0  13   5      292.64      306.91     29.44 o 
   1  13   5      119.80      165.86     36.40 o 
   2  13   5       36.70        5.99     10.10 o 
   3  13   5       21.01       42.10     22.28 o 
   4  13   5       39.85       36.09     19.96 o 
   5  13   5        9.25        3.00     12.06 o 
   6  13   5       11.62       -6.55     16.58 o 
   7  13   5       75.98       68.59     27.40 o 
   8  13   5        0.92       -8.02     14.18 o 
 -12  14   5      135.44      159.87     46.06 o 
 -11  14   5      102.48      114.17     38.11 o 
 -10  14   5       22.30       31.71     13.59 o 
  -9  14   5        6.95        7.83      5.67 o 
  -8  14   5        2.83       22.67     17.67 o 
  -7  14   5       29.05       26.51     10.24 o 
  -6  14   5      573.54      492.81     41.06 o 
  -5  14   5      417.77      419.16     38.68 o 
  -4  14   5       40.41       44.62     15.55 o 
  -3  14   5      242.55      250.59     36.81 o 
  -2  14   5      130.61      143.38     22.27 o 
  -1  14   5       87.80       54.99     24.31 o 
   0  14   5       27.59       -9.13     16.06 o 
   1  14   5      208.77      144.19     36.00 o 
   2  14   5      100.11      107.31     31.86 o 
   3  14   5        5.45       17.69     15.76 o 
   4  14   5       34.28       83.32     30.16 o 
   5  14   5      318.45      435.07     69.45 o 
   6  14   5       96.79      128.41     39.56 o 
   7  14   5       67.77       52.54     23.57 o 
 -11  15   5        3.55      -16.91     16.91 o 
 -10  15   5        0.00       21.20      8.36 o 
  -9  15   5        3.45      -19.00     19.00 o 
  -8  15   5        4.81        3.60      6.17 o 
  -7  15   5      206.54      196.20     27.50 o 
  -6  15   5        2.30       -2.79      6.01 o 
  -5  15   5        3.87       -6.21     21.00 o 
  -4  15   5      278.77      309.86     34.55 o 
  -3  15   5       32.24       20.98     10.24 o 
  -2  15   5      792.49      830.08     63.58 o 
  -1  15   5       13.82       11.32      9.27 o 
   0  15   5        0.36       11.82      9.42 o 
   1  15   5       15.63       20.65     12.25 o 
   2  15   5        5.91        4.58     11.54 o 
   3  15   5      139.24      220.79     49.05 o 
   4  15   5      219.40      251.71     52.96 o 
   5  15   5       62.12       44.83     22.71 o 
   6  15   5       10.69       12.69     19.76 o 
   7  15   5       45.46       25.43     19.47 o 
 -10  16   5        7.34        2.50     17.56 o 
  -9  16   5        0.61      -12.71     12.71 o 
  -8  16   5        0.08        2.15      7.74 o 
  -7  16   5      110.33      103.45     20.26 o 
  -6  16   5      308.67      313.28     35.64 o 
  -5  16   5      253.20      264.28     32.39 o 
  -4  16   5        2.75        4.61      5.77 o 
  -3  16   5       89.16       62.84     17.57 o 
  -2  16   5        5.01        3.15      6.61 o 
  -1  16   5       15.12       31.33     17.43 o 
   0  16   5      614.14      560.97     71.73 o 
   1  16   5       40.13       62.82     27.23 o 
   2  16   5        9.24       43.38     25.75 o 
   3  16   5        1.59       -5.61     13.82 o 
   4  16   5       91.56      116.92     38.29 o 
   5  16   5      151.33      214.27     50.85 o 
   6  16   5       26.14      -11.95     19.17 o 
  -9  17   5        0.81        1.38      8.68 o 
  -8  17   5       21.86       21.56     15.02 o 
  -7  17   5        0.63        3.62     11.28 o 
  -6  17   5        5.55        8.44      8.09 o 
  -5  17   5       11.02        9.84      7.60 o 
  -4  17   5      182.99      207.64     29.97 o 
  -3  17   5        1.16       -4.51      8.64 o 
  -2  17   5        0.18       -9.81      9.81 o 
  -1  17   5       17.10       12.65     11.71 o 
   0  17   5       58.40       53.75     22.57 o 
   1  17   5       37.46       58.22     28.11 o 
   2  17   5        0.43        4.31     10.18 o 
   3  17   5        1.61       24.93     21.05 o 
   4  17   5       52.58       78.98     32.62 o 
  -7  18   5       54.26       74.20     26.87 o 
  -6  18   5        2.59       -7.62     11.59 o 
  -5  18   5        2.35        6.74      6.91 o 
  -4  18   5      141.24      146.42     26.27 o 
  -3  18   5       16.16       15.93     10.17 o 
  -2  18   5        4.54       26.45     11.73 o 
  -1  18   5        6.43        2.51      9.17 o 
   0  18   5       20.45       54.59     26.76 o 
   1  18   5        8.03       12.64     16.76 o 
   2  18   5        6.29      -19.15     19.15 o 
   3  18   5        5.44      -20.54     20.54 o 
  -5  19   5       25.58       56.29     25.63 o 
  -4  19   5        9.64       22.95     15.08 o 
  -3  19   5       46.94       73.92     28.72 o 
  -2  19   5       35.58       34.15     20.40 o 
  -1  19   5        1.13       30.22     22.39 o 
   0  19   5        0.31       20.97     13.50 o 
 -16   0   6      113.83      115.57     21.81 o 
 -15   0   6       25.99       20.77      9.11 o 
 -14   0   6      510.61      562.48     44.31 o 
 -13   0   6      104.32      108.88     19.02 o 
 -12   0   6      761.38      751.49     46.60 o 
 -11   0   6      137.16      127.53     22.68 o 
 -10   0   6      335.40      432.01     34.48 o 
  -9   0   6      414.94      310.41     24.46 o 
  -8   0   6     1527.73     1798.37     53.23 o 
  -7   0   6     2749.30     2972.65     56.55 o 
  -6   0   6        0.03       -0.27      6.57 o 
  -5   0   6      186.68      159.90     24.41 o 
  -4   0   6     2325.77     2130.04     60.54 o 
  -3   0   6     1653.81     1723.68     52.55 o 
  -2   0   6      826.61      776.94     34.13 o 
  -1   0   6     5048.62     5623.33     89.04 o 
   0   0   6      170.90      182.18     12.34 o 
   1   0   6      681.69      757.29     25.79 o 
   2   0   6      316.48      277.48     20.37 o 
   3   0   6     1005.97     1161.53     80.62 o 
   4   0   6     4654.67     4869.23     97.81 o 
   5   0   6      124.73      129.34     15.73 o 
   6   0   6        0.80       84.89     21.31 o 
   7   0   6      365.56      354.16     58.98 o 
   8   0   6        1.30       -3.05     19.86 o 
   9   0   6       12.83       25.42     10.62 o 
  10   0   6        1.20        1.41      9.88 o 
  11   0   6       52.22       28.57     21.04 o 
 -16   1   6        3.10        0.66      5.74 o 
 -15   1   6        2.65        0.68      5.78 o 
 -14   1   6      279.77      267.35     21.62 o 
 -13   1   6      157.33      159.02     15.87 o 
 -12   1   6      170.42      152.66     14.65 o 
 -11   1   6       20.63        4.41      4.40 o 
 -10   1   6       40.86       26.21      5.30 o 
  -9   1   6      153.88      134.98     11.31 o 
  -8   1   6      191.27      162.42     14.10 o 
  -7   1   6      915.20     1023.85     26.90 o 
  -6   1   6     1570.27     1616.21     48.16 o 
  -5   1   6      370.48      319.02     24.08 o 
  -4   1   6     1177.58     1106.09     42.80 o 
  -3   1   6      124.64       71.01      9.43 o 
  -2   1   6      292.94      254.34     13.74 o 
  -1   1   6     1136.18     1124.57     23.23 o 
   0   1   6      133.18      112.93      7.60 o 
   1   1   6     3296.43     3353.62     38.77 o 
   2   1   6     1044.89     1087.90     24.82 o 
   3   1   6        0.21        0.91      3.19 o 
   4   1   6      206.80      237.22     14.30 o 
   5   1   6      161.41      184.97     11.98 o 
   6   1   6       24.13       26.59      4.84 o 
   7   1   6       75.59       66.79      9.69 o 
   8   1   6       33.08       22.83      7.44 o 
   9   1   6       24.35       12.27      8.36 o 
  10   1   6       91.27      108.08     18.71 o 
  11   1   6        0.37       16.75     13.68 o 
 -16   2   6        1.91       -0.51      5.33 o 
 -15   2   6      113.38      106.15     16.08 o 
 -14   2   6       11.26        3.64      3.93 o 
 -13   2   6      147.44      102.35     16.36 o 
 -12   2   6     1043.15      989.16     44.60 o 
 -11   2   6      193.29      183.80     18.12 o 
 -10   2   6        5.54       14.09      6.99 o 
  -9   2   6        0.06        2.09      4.78 o 
  -8   2   6       15.44       22.62      6.81 o 
  -7   2   6       70.06       82.27     12.05 o 
  -6   2   6        4.59       10.25      4.98 o 
  -5   2   6     1266.84     1219.66     40.04 o 
  -4   2   6      967.45      965.42     40.51 o 
  -3   2   6      215.94      235.53     11.04 o 
  -2   2   6      210.49      205.78     11.01 o 
  -1   2   6      165.49      167.96     12.90 o 
   0   2   6       17.30       20.01      3.93 o 
   1   2   6      619.49      632.57     20.20 o 
   2   2   6        1.00        0.56      2.57 o 
   3   2   6      124.92      139.00     15.29 o 
   4   2   6      165.65      181.81     11.38 o 
   5   2   6       52.65       47.83      6.05 o 
   6   2   6      347.00      383.55     17.23 o 
   7   2   6        4.56        3.31      3.96 o 
   8   2   6       86.08      102.65     18.04 o 
   9   2   6        9.00        8.53      6.04 o 
  10   2   6        6.22       -5.75     13.74 o 
  11   2   6       18.67       26.93      9.86 o 
 -16   3   6       74.75       73.40     14.46 o 
 -15   3   6      109.77      166.56     20.71 o 
 -14   3   6       22.82       18.80     13.78 o 
 -13   3   6      284.74      294.71     25.81 o 
 -12   3   6      497.54      433.65     50.67 o 
 -11   3   6      212.29      232.33     36.81 o 
 -10   3   6      374.96      427.94     46.55 o 
  -9   3   6      220.43      209.39     31.77 o 
  -8   3   6     1336.60     1417.40     79.11 o 
  -7   3   6        5.36        6.75      4.41 o 
  -6   3   6       45.64       50.65      8.78 o 
  -5   3   6      130.89      141.05     17.41 o 
  -4   3   6      402.39      377.07     14.16 o 
  -3   3   6      217.46      275.84     27.00 o 
  -2   3   6      154.46      122.32      9.01 o 
  -1   3   6     2852.90     2688.98     43.10 o 
   0   3   6      195.21      221.02     12.65 o 
   1   3   6       46.02       56.64      8.74 o 
   2   3   6        9.01        8.49      3.41 o 
   3   3   6      442.95      497.28     25.05 o 
   4   3   6      183.32      189.56     18.28 o 
   5   3   6      220.31      201.18     22.03 o 
   6   3   6        4.52        0.56      2.46 o 
   7   3   6       22.67        5.11     12.39 o 
   8   3   6        1.74        6.22      7.47 o 
   9   3   6       94.58       99.15     63.29 o 
  10   3   6       18.15       17.74      9.80 o 
  11   3   6        2.36       -3.19     18.18 o 
 -16   4   6        2.54       -7.70      7.70 o 
 -15   4   6      336.54      398.42     32.10 o 
 -14   4   6      166.01      187.69     35.17 o 
 -13   4   6        9.41       13.79      6.14 o 
 -12   4   6       74.01       79.55     22.76 o 
 -11   4   6        0.31       -5.96      8.37 o 
 -10   4   6      348.49      458.21     47.55 o 
  -9   4   6       17.73       20.86      8.16 o 
  -8   4   6      307.42      222.77     31.21 o 
  -7   4   6      116.02       89.93     19.57 o 
  -6   4   6      366.39      359.44     17.06 o 
  -5   4   6      632.52      625.34     20.89 o 
  -4   4   6      753.71      792.72     32.03 o 
  -3   4   6       14.96       16.45      4.80 o 
  -2   4   6     2281.79     2482.89     61.63 o 
  -1   4   6      177.25      183.87     11.76 o 
   0   4   6     1030.62     1005.94     27.32 o 
   1   4   6      131.39      138.62     10.70 o 
   2   4   6       43.52       51.66      6.07 o 
   3   4   6     1146.23     1160.57     38.30 o 
   4   4   6       11.09       17.51      5.18 o 
   5   4   6       40.52       30.11      7.99 o 
   6   4   6      136.31      132.27     17.43 o 
   7   4   6      218.66      184.60     21.40 o 
   8   4   6       38.91       33.95     13.29 o 
   9   4   6       98.24      134.62     28.28 o 
  10   4   6       28.78       -8.71      9.31 o 
  11   4   6      110.67      131.80     29.13 o 
 -16   5   6       42.86       14.31      8.51 o 
 -15   5   6      123.69      134.83     30.37 o 
 -14   5   6       85.81       64.51     19.48 o 
 -13   5   6        0.16        0.90     10.19 o 
 -12   5   6       19.30       14.26     11.12 o 
 -11   5   6      284.88      308.78     41.10 o 
 -10   5   6       58.63       31.87     11.58 o 
  -9   5   6      145.09      119.64     23.18 o 
  -8   5   6     2078.67     1928.09     91.15 o 
  -7   5   6       87.04      121.76     14.20 o 
  -6   5   6       11.18        9.15     11.10 o 
  -5   5   6      167.64      177.41     20.50 o 
  -4   5   6      117.11      128.88     16.66 o 
  -3   5   6      699.99      651.68     28.59 o 
  -2   5   6       32.87       39.87      6.22 o 
  -1   5   6        2.31        5.82      4.08 o 
   0   5   6      220.75      214.32     14.57 o 
   1   5   6      137.62      118.65     10.12 o 
   2   5   6        1.69        0.13      1.66 o 
   3   5   6     1282.01     1357.47     41.99 o 
   4   5   6      368.40      332.78     24.94 o 
   5   5   6      185.45      149.19     17.42 o 
   6   5   6       38.58       39.97      9.67 o 
   7   5   6      222.33      180.58     27.87 o 
   8   5   6       48.08       37.08     17.93 o 
   9   5   6      109.02       77.32     50.79 o 
  10   5   6        1.73       12.94      8.75 o 
  11   5   6        3.27        2.30     20.47 o 
 -16   6   6       23.06        6.73      7.26 o 
 -15   6   6       75.66       73.34     22.22 o 
 -14   6   6       70.13       52.56     19.13 o 
 -13   6   6      264.07      284.57     41.21 o 
 -12   6   6       38.98       31.83     13.98 o 
 -11   6   6       42.08       44.81     15.93 o 
 -10   6   6       16.60       -5.81      9.35 o 
  -9   6   6      768.24      710.51     57.85 o 
  -8   6   6     1255.40     1303.04     50.37 o 
  -7   6   6      527.26      587.90     32.21 o 
  -6   6   6      132.48      163.96     23.79 o 
  -5   6   6        0.05       -1.79      3.85 o 
  -4   6   6        3.24        2.94      5.44 o 
  -3   6   6      535.10      640.29     37.44 o 
  -2   6   6       10.79        8.79      4.18 o 
  -1   6   6       27.43       33.02      6.27 o 
   0   6   6     1334.55     1438.74     52.12 o 
   1   6   6       27.71       30.71      4.91 o 
   2   6   6      202.61      201.07     16.16 o 
   3   6   6     1081.52     1207.60     86.95 o 
   4   6   6      269.55      297.65     22.49 o 
   5   6   6        2.08       -1.42      3.40 o 
   6   6   6       34.05       42.30     17.67 o 
   7   6   6        0.54       -5.39     12.84 o 
   8   6   6        0.05        3.35     11.22 o 
   9   6   6       39.09       26.66     17.97 o 
  10   6   6        0.05        6.07     38.29 o 
 -15   7   6        4.91       14.96     11.44 o 
 -14   7   6       23.57       29.18     11.60 o 
 -13   7   6       14.51       14.21      7.25 o 
 -12   7   6      688.54      667.92     48.48 o 
 -11   7   6      397.86      370.03     35.05 o 
 -10   7   6       65.84       72.86     15.26 o 
  -9   7   6     1612.92     1695.22     70.61 o 
  -8   7   6       15.42        1.68     10.35 o 
  -7   7   6      355.61      276.30     23.31 o 
  -6   7   6     1484.35     1272.95     73.93 o 
  -5   7   6      286.03      230.88     31.83 o 
  -4   7   6      808.64      818.76     45.14 o 
  -3   7   6      819.36      878.79     45.42 o 
  -2   7   6       54.11       35.93      8.46 o 
  -1   7   6      223.65      242.67     17.45 o 
   0   7   6       24.50       22.71      5.71 o 
   1   7   6        6.57        2.94      2.74 o 
   2   7   6       13.17       18.39      4.85 o 
   3   7   6       44.74       41.58      9.12 o 
   4   7   6      171.67      177.38     15.62 o 
   5   7   6       62.90       43.09      5.77 o 
   6   7   6      466.56      447.82     61.15 o 
   7   7   6        3.10       24.28     16.56 o 
   8   7   6      168.93      158.35     40.78 o 
   9   7   6        2.57       -1.18      9.90 o 
  10   7   6       19.33       12.29     11.38 o 
 -15   8   6       10.90       18.78      7.84 o 
 -14   8   6      165.60      238.14     38.55 o 
 -13   8   6       44.68       87.35     18.21 o 
 -12   8   6      175.44      189.06     32.34 o 
 -11   8   6        6.46        3.01      7.26 o 
 -10   8   6       25.16       12.94      7.52 o 
  -9   8   6     2189.76     2264.64     64.58 o 
  -8   8   6       34.93       30.80     10.56 o 
  -7   8   6     1126.74     1076.10     54.23 o 
  -6   8   6       19.57        8.86      7.86 o 
  -5   8   6      263.26      251.20     33.61 o 
  -4   8   6      157.32      137.76     19.34 o 
  -3   8   6      248.45      259.86     20.58 o 
  -2   8   6       64.08       64.59     13.51 o 
  -1   8   6       61.52       66.29     12.87 o 
   0   8   6      712.51      659.06     27.65 o 
   1   8   6      943.54      976.02     31.73 o 
   2   8   6        1.22        1.04      4.86 o 
   3   8   6       67.55       51.45      9.71 o 
   4   8   6       83.60       79.37      7.87 o 
   5   8   6       95.37       47.17     40.81 o 
   6   8   6      124.39      327.75     52.75 o 
   7   8   6        0.02       -2.37     10.49 o 
   8   8   6       49.68      105.85     32.86 o 
   9   8   6       28.60        1.02     20.06 o 
  10   8   6        2.14      -17.77     17.77 o 
 -15   9   6       11.61       15.57      8.71 o 
 -14   9   6       25.48       41.35     20.66 o 
 -13   9   6       73.69       87.04     18.15 o 
 -12   9   6       47.74       69.64     17.01 o 
 -11   9   6        3.64        0.87      6.83 o 
 -10   9   6       55.27       59.71     14.08 o 
  -9   9   6       57.18       55.87     15.07 o 
  -8   9   6      716.96      667.46     34.79 o 
  -7   9   6        3.46        6.16      7.14 o 
  -6   9   6       14.12       26.30      9.11 o 
  -5   9   6      183.02      251.59     34.97 o 
  -4   9   6       31.62       17.70     13.61 o 
  -3   9   6       52.81       42.74      8.87 o 
  -2   9   6        0.86       68.42    100.09 o 
  -1   9   6        0.20       -5.17      5.17 o 
   0   9   6       20.16       14.97      4.46 o 
   1   9   6      529.89      562.25     24.50 o 
   2   9   6      138.89      129.21     13.41 o 
   3   9   6       91.72      122.31     14.95 o 
   4   9   6        0.03       -0.79      5.63 o 
   5   9   6       13.18       33.24     14.15 o 
   6   9   6       29.59       34.12     18.24 o 
   7   9   6        0.70       -6.44     10.00 o 
   8   9   6        7.03      -10.33     12.80 o 
   9   9   6       14.95      -17.01     17.01 o 
 -14  10   6        7.68       18.15      9.50 o 
 -13  10   6      142.95      189.52     27.43 o 
 -12  10   6        2.58        4.81      7.14 o 
 -11  10   6       39.97       37.72     23.66 o 
 -10  10   6      311.45      307.20     32.49 o 
  -9  10   6        0.48       -0.29      5.27 o 
  -8  10   6      510.97      490.16     39.22 o 
  -7  10   6        1.34        0.23      7.36 o 
  -6  10   6        0.16        0.27      4.98 o 
  -5  10   6      119.89      121.86     17.59 o 
  -4  10   6       51.39       52.94     12.50 o 
  -3  10   6      167.68      135.04     19.25 o 
  -2  10   6      393.86      401.04     33.56 o 
  -1  10   6       27.36       27.81      8.22 o 
   0  10   6       14.30       14.29     10.91 o 
   1  10   6      283.37      277.10     17.68 o 
   2  10   6      116.24      115.74      9.99 o 
   3  10   6       23.00       14.20      8.76 o 
   4  10   6       37.12       20.09     14.75 o 
   5  10   6       30.01       54.20     24.58 o 
   6  10   6        2.07       15.98     19.17 o 
   7  10   6       44.62       34.84     19.23 o 
   8  10   6       25.54       68.60     30.77 o 
   9  10   6       12.07       43.77     24.36 o 
 -14  11   6      101.34      110.48     21.46 o 
 -13  11   6        6.46        9.85     12.44 o 
 -12  11   6      132.93      146.78     33.26 o 
 -11  11   6       44.69       56.60     14.98 o 
 -10  11   6      185.78      144.90     22.79 o 
  -9  11   6       53.75       59.54     14.09 o 
  -8  11   6      988.22     1007.91     57.75 o 
  -7  11   6      101.19       64.84     11.57 o 
  -6  11   6        9.42        3.68      4.03 o 
  -5  11   6      253.95      315.56     31.56 o 
  -4  11   6      390.92      277.29     39.82 o 
  -3  11   6        0.57       -9.34     12.24 o 
  -2  11   6      290.92      262.47     27.91 o 
  -1  11   6       22.69       10.55     14.64 o 
   0  11   6     1674.56     1691.57     67.10 o 
   1  11   6       57.14       66.65     12.92 o 
   2  11   6      119.33      113.37     12.45 o 
   3  11   6      135.46      146.89     34.98 o 
   4  11   6      101.87      148.19     37.68 o 
   5  11   6      193.24      184.25     44.01 o 
   6  11   6      293.22      271.61     54.55 o 
   7  11   6        8.64        7.99     16.60 o 
   8  11   6        4.99       -6.91     12.11 o 
 -13  12   6       27.77       26.57     11.29 o 
 -12  12   6       12.06       18.87     14.65 o 
 -11  12   6        1.15       -3.48      3.68 o 
 -10  12   6       25.06       29.60      8.61 o 
  -9  12   6       22.07       23.17      8.08 o 
  -8  12   6       46.43       58.67     11.49 o 
  -7  12   6        0.00        1.09      6.13 o 
  -6  12   6      700.69      658.06     78.52 o 
  -5  12   6       50.54       54.88     13.50 o 
  -4  12   6      326.21      266.61     40.28 o 
  -3  12   6        3.04       -1.07      9.12 o 
  -2  12   6       33.41       20.95      9.75 o 
  -1  12   6      305.00      281.02     29.35 o 
   0  12   6       18.34       14.30      8.03 o 
   1  12   6      707.20      738.79     77.92 o 
   2  12   6      199.47      190.57     16.78 o 
   3  12   6        0.31        4.16     16.11 o 
   4  12   6      181.82      198.82     44.69 o 
   5  12   6      443.91      465.14     70.23 o 
   6  12   6       16.75       52.23     26.99 o 
   7  12   6      136.73      176.10     48.29 o 
   8  12   6        0.20       23.64     18.60 o 
 -12  13   6       57.63       40.70     13.06 o 
 -11  13   6       66.46       70.40     15.65 o 
 -10  13   6       47.31       47.24     16.03 o 
  -9  13   6        7.65       12.66      6.49 o 
  -8  13   6       21.50       27.58     10.73 o 
  -7  13   6       28.82       19.09     13.83 o 
  -6  13   6      109.03      153.55     22.86 o 
  -5  13   6       75.55       49.74     13.36 o 
  -4  13   6        8.54       21.50     12.70 o 
  -3  13   6      334.69      294.49     45.27 o 
  -2  13   6       60.92       52.68     18.92 o 
  -1  13   6        6.53       18.41     16.25 o 
   0  13   6       15.04       24.95     15.53 o 
   1  13   6      821.67      777.00     82.34 o 
   2  13   6       37.31       20.05     16.54 o 
   3  13   6       64.00       38.99     19.57 o 
   4  13   6      144.20       98.08     32.56 o 
   5  13   6       14.20       38.94     22.92 o 
   6  13   6        0.32       23.11     16.73 o 
   7  13   6       29.76       47.97     22.47 o 
 -12  14   6       75.60       57.70     30.98 o 
 -11  14   6        5.08       30.46     40.68 o 
 -10  14   6       37.52       53.37     19.90 o 
  -9  14   6       39.11       47.52     23.70 o 
  -8  14   6       19.51       16.86      8.48 o 
  -7  14   6      117.96      153.65     23.45 o 
  -6  14   6        7.85        2.97     10.43 o 
  -5  14   6       79.78       83.33     18.00 o 
  -4  14   6      338.17      333.45     35.14 o 
  -3  14   6       67.80       30.69     17.01 o 
  -2  14   6      365.72      356.60     53.67 o 
  -1  14   6       29.84       -3.06     13.42 o 
   0  14   6      160.24      161.03     38.36 o 
   1  14   6        9.80       -0.85      9.53 o 
   2  14   6       94.55       81.25     27.45 o 
   3  14   6       85.91       86.75     31.12 o 
   4  14   6      817.96      900.50    100.74 o 
   5  14   6        0.16       -4.01     10.87 o 
   6  14   6        1.86       -2.51     11.34 o 
 -11  15   6      235.37      290.83     60.08 o 
 -10  15   6        1.02      -11.59     14.24 o 
  -9  15   6       31.74       39.36     12.45 o 
  -8  15   6        3.99       -8.89      8.89 o 
  -7  15   6        4.12       10.76     13.25 o 
  -6  15   6       36.01       46.47     13.66 o 
  -5  15   6       78.53       77.21     17.80 o 
  -4  15   6       64.52       60.12     18.20 o 
  -3  15   6        7.51       -0.46     11.33 o 
  -2  15   6      107.15      123.32     33.37 o 
  -1  15   6        5.29      -13.28     13.28 o 
   0  15   6       23.10       21.14      7.49 o 
   1  15   6        8.80        6.46      8.33 o 
   2  15   6      146.36      232.76     49.42 o 
   3  15   6       73.53       81.38     33.26 o 
   4  15   6        0.20        4.85     15.32 o 
   5  15   6        0.06      -11.01     20.54 o 
 -10  16   6        2.93       14.88     15.87 o 
  -9  16   6        5.33        6.87     11.39 o 
  -8  16   6       11.00       17.40      8.76 o 
  -7  16   6       43.72       49.87     16.20 o 
  -6  16   6       31.69       37.98     11.88 o 
  -5  16   6       16.56       23.46     11.01 o 
  -4  16   6       19.55       30.29     11.65 o 
  -3  16   6        0.08      -12.04     12.04 o 
  -2  16   6       42.32       69.68     27.03 o 
  -1  16   6        0.58       13.53      9.57 o 
   0  16   6       59.22       68.52     27.71 o 
   1  16   6        0.42       14.20     13.55 o 
   2  16   6       56.21      104.50     35.95 o 
   3  16   6       43.03       38.78     22.47 o 
   4  16   6       24.30       34.74     20.94 o 
  -8  17   6        9.78        2.30      9.65 o 
  -7  17   6        0.00        0.18      5.47 o 
  -6  17   6        4.59       19.44     15.19 o 
  -5  17   6      186.21      158.71     27.33 o 
  -4  17   6       20.15       17.41      9.56 o 
  -3  17   6        4.31        3.63      9.76 o 
  -2  17   6       32.55       21.70     12.16 o 
  -1  17   6       61.50       68.99     27.32 o 
   0  17   6        1.04       -8.18      8.18 o 
   1  17   6        4.29      -11.72     14.09 o 
   2  17   6        7.16       22.59     17.91 o 
   3  17   6       43.47       73.57     31.78 o 
  -6  18   6       33.29       48.26     15.68 o 
  -5  18   6        1.63       24.88     13.52 o 
  -4  18   6       68.24       65.32     18.93 o 
  -3  18   6        0.29      -16.10     16.10 o 
  -2  18   6        6.13      -19.51     19.51 o 
  -1  18   6        4.62       -9.85     12.35 o 
   0  18   6        0.48        4.83     17.48 o 
   1  18   6        3.24       26.36     22.92 o 
 -16   1   7       18.20        5.94      5.62 o 
 -15   1   7        9.63        0.62      6.77 o 
 -14   1   7        0.00       -4.50      4.50 o 
 -13   1   7        2.95        7.82      7.33 o 
 -12   1   7       19.50       17.67      4.90 o 
 -11   1   7       78.78       56.98     10.45 o 
 -10   1   7        0.02       -3.93      4.97 o 
  -9   1   7        4.04        0.14      3.64 o 
  -8   1   7      179.25      201.84     14.87 o 
  -7   1   7      155.34      152.35     10.95 o 
  -6   1   7      754.86      731.69     39.79 o 
  -5   1   7        3.91       -2.70      3.34 o 
  -4   1   7      353.74      369.39     21.90 o 
  -3   1   7     1323.55     1321.19     39.95 o 
  -2   1   7      269.42      289.91     15.92 o 
  -1   1   7        1.21        1.79      2.36 o 
   0   1   7        0.03       -2.49      2.49 o 
   1   1   7       42.10       33.74      4.83 o 
   2   1   7       98.69      104.08      8.86 o 
   3   1   7       38.94       38.69      5.66 o 
   4   1   7     1906.30     2067.24     41.64 o 
   5   1   7      180.52      196.05     12.20 o 
   6   1   7       22.12       11.79      6.02 o 
   7   1   7        6.46        7.92      4.88 o 
   8   1   7       44.41       43.23      8.98 o 
   9   1   7        9.69       16.62     10.24 o 
  10   1   7        7.92        3.52     11.60 o 
 -16   2   7        1.01        3.27      6.38 o 
 -15   2   7      124.87      109.08     16.59 o 
 -14   2   7      149.37       93.55     15.58 o 
 -13   2   7       45.21       34.32      9.44 o 
 -12   2   7     1169.47     1203.38     49.56 o 
 -11   2   7       32.30       21.36      6.11 o 
 -10   2   7        1.95        3.18      4.77 o 
  -9   2   7      163.45      175.34     21.63 o 
  -8   2   7      440.64      412.77     32.10 o 
  -7   2   7      685.08      672.75     39.10 o 
  -6   2   7       50.69       75.56     16.06 o 
  -5   2   7      609.56      642.13     30.02 o 
  -4   2   7        5.31        2.06      1.04 o 
  -3   2   7       98.22      112.87     11.84 o 
  -2   2   7       18.44       21.91      3.82 o 
  -1   2   7        4.64        3.45      2.93 o 
   0   2   7      107.53       97.00      7.83 o 
   1   2   7      206.17      227.57     11.28 o 
   2   2   7        2.56        6.54      3.24 o 
   3   2   7      749.32      721.43     31.51 o 
   4   2   7     1271.17     1269.26     35.36 o 
   5   2   7      288.60      302.50     17.42 o 
   6   2   7        3.79        0.94      6.93 o 
   7   2   7       13.39        9.29      5.06 o 
   8   2   7        0.01       -5.42      5.42 o 
   9   2   7       53.74       40.71     18.59 o 
  10   2   7        9.85       -3.41     22.02 o 
 -16   3   7       83.54      126.57     18.74 o 
 -15   3   7        0.09        4.72      5.62 o 
 -14   3   7       15.01       -1.26      4.04 o 
 -13   3   7       30.70       23.29     16.16 o 
 -12   3   7      120.94      110.49     30.75 o 
 -11   3   7       94.43       80.99     17.01 o 
 -10   3   7      443.62      425.99     35.26 o 
  -9   3   7      281.34      275.65     27.67 o 
  -8   3   7      500.98      484.58     34.76 o 
  -7   3   7      199.13      204.74     21.96 o 
  -6   3   7       61.96       68.76     12.53 o 
  -5   3   7        4.68        8.62      4.08 o 
  -4   3   7      196.49      195.16     14.48 o 
  -3   3   7      339.95      379.65     16.26 o 
  -2   3   7      430.78      451.92     18.51 o 
  -1   3   7       46.86       55.14      6.90 o 
   0   3   7      128.30      153.96     13.15 o 
   1   3   7       22.59       20.68      4.62 o 
   2   3   7      280.73      339.56     19.60 o 
   3   3   7      227.03      221.57     23.02 o 
   4   3   7       14.95       13.09      6.25 o 
   5   3   7      341.97      357.29     35.82 o 
   6   3   7       18.54       14.16      9.02 o 
   7   3   7        6.26       -2.20      8.00 o 
   8   3   7       76.41       88.15     20.32 o 
   9   3   7        1.55       11.71      9.93 o 
  10   3   7       13.17       11.08     26.35 o 
 -16   4   7      206.51      236.80     27.79 o 
 -15   4   7       26.77       -1.62      6.36 o 
 -14   4   7        0.31       17.35      8.09 o 
 -13   4   7       41.62       75.27     16.71 o 
 -12   4   7       54.14       39.39     10.61 o 
 -11   4   7      257.75      257.28     28.48 o 
 -10   4   7       71.99       93.26     16.48 o 
  -9   4   7      375.95      371.87     32.10 o 
  -8   4   7     2164.26     2235.32     88.92 o 
  -7   4   7      525.30      521.88     55.61 o 
  -6   4   7      449.09      438.87     31.32 o 
  -5   4   7       43.12       42.01      7.15 o 
  -4   4   7     1557.54     1530.29     46.62 o 
  -3   4   7      120.78      136.05     11.74 o 
  -2   4   7      212.87      226.96     13.50 o 
  -1   4   7       37.13       24.01      4.73 o 
   0   4   7      191.27      251.33     13.64 o 
   1   4   7      560.43      500.53     24.30 o 
   2   4   7       18.42       10.27      7.80 o 
   3   4   7       19.78        0.43      2.11 o 
   4   4   7      684.51      331.22    302.46 o 
   5   4   7       27.43       27.17     16.26 o 
   6   4   7      170.91      152.92     25.15 o 
   7   4   7       13.89       16.53      8.81 o 
   8   4   7        2.77       -4.61     18.03 o 
   9   4   7       46.96       35.30     14.02 o 
  10   4   7       21.76       -1.64     23.87 o 
 -16   5   7        2.35       -4.62      4.73 o 
 -15   5   7       37.46       62.63     12.76 o 
 -14   5   7      111.37      100.59     36.54 o 
 -13   5   7        6.85       23.75     12.69 o 
 -12   5   7       56.81       61.87     21.07 o 
 -11   5   7       22.63       14.78      5.98 o 
 -10   5   7       45.29       11.79      8.31 o 
  -9   5   7      724.69      689.63     59.00 o 
  -8   5   7     2763.64     2774.63    114.77 o 
  -7   5   7       19.20       13.76      4.94 o 
  -6   5   7       11.41        7.13      3.70 o 
  -5   5   7        8.48       11.06      6.92 o 
  -4   5   7        3.20       14.90      7.40 o 
  -3   5   7      120.11      129.33     13.29 o 
  -2   5   7      239.82      250.14     14.70 o 
  -1   5   7       29.15       23.51      4.92 o 
   0   5   7     1096.85     1115.81     35.81 o 
   1   5   7      356.80      331.30     19.43 o 
   2   5   7      188.90      204.11     14.65 o 
   3   5   7      175.77       17.73     65.36 o 
   4   5   7      334.77      178.48    173.35 o 
   5   5   7       28.12       17.66     10.28 o 
   6   5   7       74.86       54.52     18.64 o 
   7   5   7      186.10      188.48     42.36 o 
   8   5   7       72.14       80.02     37.54 o 
   9   5   7       36.65       34.96     13.42 o 
 -16   6   7      113.36       92.13     16.89 o 
 -15   6   7      154.80      217.14     39.20 o 
 -14   6   7       10.42       10.20     10.07 o 
 -13   6   7       82.06       95.19     24.32 o 
 -12   6   7       10.19        6.74      5.08 o 
 -11   6   7      614.04      584.60     58.08 o 
 -10   6   7      252.35      220.76     34.79 o 
  -9   6   7      717.64      701.94     61.44 o 
  -8   6   7       91.62       70.87     11.63 o 
  -7   6   7      209.70      202.81     18.37 o 
  -6   6   7        0.72        0.48      4.38 o 
  -5   6   7      686.60      699.87     56.07 o 
  -4   6   7      327.59      319.31     21.90 o 
  -3   6   7       54.56       55.14      8.71 o 
  -2   6   7      685.78      746.22     31.81 o 
  -1   6   7      140.59      166.04     11.37 o 
   0   6   7       93.11       77.48      8.65 o 
   1   6   7       17.13        8.82      3.53 o 
   2   6   7        0.23        2.25      8.23 o 
   3   6   7      214.87      245.71     22.72 o 
   4   6   7       39.34       18.96      7.73 o 
   5   6   7      172.77      160.39     18.82 o 
   6   6   7      127.32      111.09     31.85 o 
   7   6   7       74.73       58.91     24.55 o 
   8   6   7       12.69        3.28      7.14 o 
   9   6   7        2.56       -2.35      8.10 o 
 -15   7   7       19.73       41.31     17.03 o 
 -14   7   7       11.95       22.23     12.84 o 
 -13   7   7       50.58       54.96     18.22 o 
 -12   7   7       52.30       54.80     18.27 o 
 -11   7   7      201.36      243.00     37.20 o 
 -10   7   7        0.10       13.02      8.85 o 
  -9   7   7      430.16      313.83    139.78 o 
  -8   7   7      294.14      265.70     23.18 o 
  -7   7   7      117.88      166.35     19.95 o 
  -6   7   7      319.44      310.51     37.89 o 
  -5   7   7        0.00       -0.94      8.49 o 
  -4   7   7      286.68      317.84     38.76 o 
  -3   7   7      101.85       84.49     11.27 o 
  -2   7   7        1.05        3.73      3.98 o 
  -1   7   7     1117.62     1070.12     38.41 o 
   0   7   7        0.37       21.61      5.54 o 
   1   7   7      213.13      180.58     12.62 o 
   2   7   7      220.54      243.79     14.89 o 
   3   7   7        6.01        1.53      4.45 o 
   4   7   7       72.67       58.28     10.74 o 
   5   7   7      105.32       95.25     13.33 o 
   6   7   7        8.15        4.69      9.54 o 
   7   7   7       88.33       80.62     29.99 o 
   8   7   7       66.72       73.00     28.69 o 
   9   7   7        0.03        2.95      9.92 o 
 -15   8   7       69.04       52.93     20.41 o 
 -14   8   7       87.06      143.18     30.54 o 
 -13   8   7      185.22      197.60     36.40 o 
 -12   8   7       76.30       70.19     21.00 o 
 -11   8   7       95.71      157.04     30.59 o 
 -10   8   7      251.18      246.77     36.80 o 
  -9   8   7      226.04      196.63     33.25 o 
  -8   8   7      264.39      214.31     40.68 o 
  -7   8   7      416.39      159.66    194.29 o 
  -6   8   7       15.60       13.51      8.06 o 
  -5   8   7      221.93      230.19     33.76 o 
  -4   8   7      545.06      561.74     52.78 o 
  -3   8   7      322.30      320.21     24.44 o 
  -2   8   7       97.27       83.16     11.45 o 
  -1   8   7      401.97      368.40     23.04 o 
   0   8   7       22.92        6.94      3.49 o 
   1   8   7      886.80      945.49     32.64 o 
   2   8   7      306.00      267.03     15.15 o 
   3   8   7       39.04       16.64      8.69 o 
   4   8   7        3.26        4.05      3.13 o 
   5   8   7       84.02       94.95     30.98 o 
   6   8   7        0.89        7.62     11.02 o 
   7   8   7        1.93        1.40      8.48 o 
   8   8   7      356.77      506.93     75.13 o 
   9   8   7       23.33       32.34     21.04 o 
 -15   9   7       28.01       33.68     14.80 o 
 -14   9   7      100.60       88.82     24.60 o 
 -13   9   7       80.40       79.43     22.59 o 
 -12   9   7       20.73        7.00      5.83 o 
 -11   9   7       47.01       70.98     20.33 o 
 -10   9   7      259.38      259.67     39.04 o 
  -9   9   7       66.75       57.69     12.00 o 
  -8   9   7        4.46       -0.72      8.51 o 
  -7   9   7      369.43      341.18     43.43 o 
  -6   9   7      232.68      188.16     31.83 o 
  -5   9   7       98.90      126.59     26.84 o 
  -4   9   7      231.73      210.43     23.79 o 
  -3   9   7       60.77       73.31     14.11 o 
  -2   9   7      131.33      148.98     21.03 o 
  -1   9   7        0.79        2.65      3.02 o 
   0   9   7       88.31       82.84     10.55 o 
   1   9   7     1128.81     1150.81     36.40 o 
   2   9   7      273.35      244.69     14.45 o 
   3   9   7      111.96      116.68     32.65 o 
   4   9   7       50.65       64.44     22.81 o 
   5   9   7       43.89       40.81     21.51 o 
   6   9   7       26.14       28.79     20.67 o 
   7   9   7       93.13       92.39     33.76 o 
   8   9   7       10.54       50.19     26.21 o 
 -14  10   7       28.78       10.80      6.34 o 
 -13  10   7       15.36       21.11     11.41 o 
 -12  10   7      526.50      543.00     58.35 o 
 -11  10   7      670.71      710.81     65.81 o 
 -10  10   7      159.06      163.43     31.75 o 
  -9  10   7      144.81      216.12     35.09 o 
  -8  10   7      464.67      526.45     37.15 o 
  -7  10   7      181.65      206.00     34.47 o 
  -6  10   7       47.58       40.33     16.85 o 
  -5  10   7       22.47       14.21     13.63 o 
  -4  10   7      347.47      358.01     32.49 o 
  -3  10   7      118.05      136.46     30.31 o 
  -2  10   7       29.49       41.76     11.51 o 
  -1  10   7      189.99      156.29     15.50 o 
   0  10   7      284.40      291.33     28.82 o 
   1  10   7        0.13        0.72      3.05 o 
   2  10   7       97.72       85.46      9.93 o 
   3  10   7       43.99       42.04     21.34 o 
   4  10   7      184.41      144.95     36.72 o 
   5  10   7        3.25       18.89     16.94 o 
   6  10   7        8.49       19.41     16.68 o 
   7  10   7      189.68      202.19     50.22 o 
   8  10   7       39.94       43.36     27.54 o 
 -14  11   7      135.28      189.56     29.08 o 
 -13  11   7      220.86      278.23     34.85 o 
 -12  11   7        2.49        6.75      9.99 o 
 -11  11   7      201.66      225.57     30.20 o 
 -10  11   7        0.03       -0.56     10.17 o 
  -9  11   7       68.80       45.53     16.72 o 
  -8  11   7       53.44       99.31     24.30 o 
  -7  11   7       34.04       20.30      8.10 o 
  -6  11   7      176.48      169.55     22.72 o 
  -5  11   7        0.61        1.86      4.58 o 
  -4  11   7      105.73       74.36     22.29 o 
  -3  11   7       87.65       90.56     25.32 o 
  -2  11   7      280.49      282.93     44.21 o 
  -1  11   7       52.92       59.56     13.62 o 
   0  11   7       22.41       24.29      6.27 o 
   1  11   7       13.19       12.40      4.44 o 
   2  11   7      158.73      184.90     41.05 o 
   3  11   7        0.00        9.41     12.25 o 
   4  11   7        8.69       17.35     18.79 o 
   5  11   7      165.62      213.79     49.03 o 
   6  11   7        9.65       22.20     16.50 o 
   7  11   7       52.03       58.06     28.39 o 
 -13  12   7       58.71       71.54     17.21 o 
 -12  12   7       68.02       82.89     19.45 o 
 -11  12   7      121.84      159.84     25.47 o 
 -10  12   7      106.60      101.31     15.42 o 
  -9  12   7       19.23       10.26      4.34 o 
  -8  12   7        0.03       -3.15      7.05 o 
  -7  12   7      193.73      153.00     22.14 o 
  -6  12   7       14.37       17.00     12.14 o 
  -5  12   7      153.01      111.69     27.74 o 
  -4  12   7       11.10        4.65     12.09 o 
  -3  12   7       40.52       30.12     15.72 o 
  -2  12   7       76.96       67.47     22.71 o 
  -1  12   7        0.03       16.79     16.40 o 
   0  12   7      352.87      290.97     46.21 o 
   1  12   7        8.52        5.53      8.76 o 
   2  12   7       44.53       55.19     18.28 o 
   3  12   7      118.10      190.15     45.71 o 
   4  12   7        8.46        3.92     12.42 o 
   5  12   7      131.16      170.26     44.87 o 
   6  12   7       17.04       29.74     23.38 o 
   7  12   7       14.64       35.46     26.01 o 
 -12  13   7        0.46       17.17     12.28 o 
 -11  13   7       23.15       44.16     10.00 o 
 -10  13   7       29.43       44.56     10.85 o 
  -9  13   7        0.49       -0.77      5.20 o 
  -8  13   7      205.54      191.55     24.60 o 
  -7  13   7       68.22       28.21     12.66 o 
  -6  13   7        6.04       -5.90     10.37 o 
  -5  13   7        0.95        7.79     12.66 o 
  -4  13   7      199.75      172.87     35.67 o 
  -3  13   7        0.40        0.21     12.58 o 
  -2  13   7       11.89       16.91     12.36 o 
  -1  13   7        0.96       -2.87     12.55 o 
   0  13   7       51.84       51.05     22.87 o 
   1  13   7       39.00       50.41     22.48 o 
   2  13   7        5.54       33.45     22.50 o 
   3  13   7      155.71      150.78     39.16 o 
   4  13   7      137.13      146.44     43.08 o 
   5  13   7       29.38       18.59     15.55 o 
   6  13   7       52.33      109.15     39.18 o 
 -11  14   7        0.20       -6.49     16.02 o 
 -10  14   7       10.98        9.42      9.28 o 
  -9  14   7       99.99      105.14     20.12 o 
  -8  14   7       25.16       67.74     16.69 o 
  -7  14   7      300.43      264.49     42.56 o 
  -6  14   7      189.05      171.11     34.93 o 
  -5  14   7       32.79       18.53     10.78 o 
  -4  14   7       57.32       26.92     17.59 o 
  -3  14   7        0.09        3.78     11.11 o 
  -2  14   7        5.18       26.94     18.09 o 
  -1  14   7       33.65       37.08     18.90 o 
   0  14   7        4.77       -6.51     12.49 o 
   1  14   7      148.51      137.51     38.17 o 
   2  14   7        6.54       -8.63     10.33 o 
   3  14   7        0.03       36.54     21.15 o 
   4  14   7      292.30      368.64     67.34 o 
   5  14   7       32.28       49.93     25.16 o 
 -10  15   7      117.77      156.96     43.56 o 
  -9  15   7        4.58       24.17     10.81 o 
  -8  15   7       18.34       23.25      9.92 o 
  -7  15   7       10.00       24.83     15.90 o 
  -6  15   7       37.06       55.19     20.85 o 
  -5  15   7       18.40        4.29     10.51 o 
  -4  15   7        0.63       -3.56      6.95 o 
  -3  15   7       43.80       42.18     20.64 o 
  -2  15   7      159.23      210.67     44.37 o 
  -1  15   7      147.70      141.00     36.52 o 
   0  15   7       22.20       35.74     19.69 o 
   1  15   7        7.36       31.25     19.11 o 
   2  15   7        0.45       -9.30     12.84 o 
   3  15   7       24.49       27.85     19.40 o 
   4  15   7       19.53       34.96     22.30 o 
  -9  16   7       11.93       13.38     12.81 o 
  -8  16   7       42.67       45.20     14.89 o 
  -7  16   7      288.12      355.84     52.35 o 
  -6  16   7       68.44       46.38     20.46 o 
  -5  16   7       33.91       37.42     18.87 o 
  -4  16   7       60.23       40.35     19.72 o 
  -3  16   7       72.65      116.71     33.92 o 
  -2  16   7       83.24       86.17     28.19 o 
  -1  16   7        5.54        1.38      8.13 o 
   0  16   7       12.71       19.76     16.56 o 
   1  16   7       50.52       17.69     15.23 o 
   2  16   7       36.74       23.03     18.46 o 
   3  16   7       70.72       62.77     31.77 o 
  -7  17   7        0.38       -2.40      8.99 o 
  -6  17   7        7.72       16.46     14.55 o 
  -5  17   7        1.02        0.65     12.36 o 
  -4  17   7        5.65       38.96     19.79 o 
  -3  17   7       20.65        2.17      8.09 o 
  -2  17   7        4.21       -9.20     12.49 o 
  -1  17   7       16.17       26.54     19.45 o 
   0  17   7        0.96       13.95     16.03 o 
   1  17   7       82.58       60.91     24.03 o 
  -3  18   7        6.02        9.90     12.48 o 
 -16   0   8      451.38      534.16     70.04 o 
 -15   0   8        2.59       -5.21      6.49 o 
 -14   0   8      234.31      220.17     27.21 o 
 -13   0   8       28.46       39.28     11.53 o 
 -12   0   8      142.32      141.11     41.68 o 
 -11   0   8        0.00        4.38      9.40 o 
 -10   0   8      249.70      242.32     38.16 o 
  -9   0   8        5.29        7.54      8.98 o 
  -8   0   8      168.29      162.75     31.25 o 
  -7   0   8     2585.32     2696.11    114.68 o 
  -6   0   8     1907.17     1917.64     94.49 o 
  -5   0   8     3036.35     3285.29    118.49 o 
  -4   0   8      654.10      749.16     55.40 o 
  -3   0   8      112.83      146.13     17.57 o 
  -2   0   8     2069.25     2167.25     65.66 o 
  -1   0   8      425.18      393.79     27.47 o 
   0   0   8      835.79      794.05     38.63 o 
   1   0   8       97.61      139.36     16.04 o 
   2   0   8      185.84      217.80     17.87 o 
   3   0   8        0.91        0.85      3.14 o 
   4   0   8      458.61      527.16     29.36 o 
   5   0   8      171.58      157.71     23.04 o 
   6   0   8      476.74      526.78     43.17 o 
   7   0   8        5.45        7.26      5.78 o 
   8   0   8      215.46      327.90     37.00 o 
   9   0   8       83.96       58.18     26.99 o 
 -16   1   8        0.01        3.39      7.02 o 
 -15   1   8      405.91      500.76     36.26 o 
 -14   1   8       28.03       33.18      8.58 o 
 -13   1   8        0.54       -5.62      5.62 o 
 -12   1   8       19.45        6.97      5.74 o 
 -11   1   8       47.01       67.68     10.66 o 
 -10   1   8       84.61      101.21     12.08 o 
  -9   1   8       14.81       23.67      5.40 o 
  -8   1   8      311.71      285.35     27.72 o 
  -7   1   8        4.44        5.36      4.22 o 
  -6   1   8      272.79      301.41     26.56 o 
  -5   1   8      164.92      136.31     17.27 o 
  -4   1   8      341.51      369.93     27.49 o 
  -3   1   8       21.74       17.11      5.20 o 
  -2   1   8      208.97      169.55     13.10 o 
  -1   1   8       31.34       49.39      6.91 o 
   0   1   8       20.87       28.41      4.72 o 
   1   1   8       41.72       40.95      5.19 o 
   2   1   8       81.33       62.19      7.11 o 
   3   1   8       94.84       70.74      8.09 o 
   4   1   8      927.57     1009.74     28.57 o 
   5   1   8       39.03       32.89      7.77 o 
   6   1   8       76.13       59.24     10.64 o 
   7   1   8       64.75      107.26     14.63 o 
   8   1   8        0.31       -4.20      6.28 o 
   9   1   8        9.17       13.31     13.38 o 
 -16   2   8      209.01      197.19     58.71 o 
 -15   2   8       20.59       16.86      7.48 o 
 -14   2   8        2.50       -0.05      5.54 o 
 -13   2   8       12.87       17.25      7.59 o 
 -12   2   8      139.68      156.79     17.59 o 
 -11   2   8      607.82      606.87     32.80 o 
 -10   2   8       15.46        2.04      4.56 o 
  -9   2   8      224.51      230.53     17.00 o 
  -8   2   8        5.62        3.60      1.84 o 
  -7   2   8       10.85        9.71      2.45 o 
  -6   2   8      101.78       91.91     15.53 o 
  -5   2   8       48.48       40.77      9.93 o 
  -4   2   8      146.65      175.05     19.48 o 
  -3   2   8      754.92      819.72     39.85 o 
  -2   2   8        3.77        0.96      3.20 o 
  -1   2   8       53.84       45.29      6.16 o 
   0   2   8       51.77       61.44      6.52 o 
   1   2   8       79.61       58.20      6.83 o 
   2   2   8      243.77      229.92     14.16 o 
   3   2   8        0.03       -2.31      2.85 o 
   4   2   8       40.06       26.34      8.11 o 
   5   2   8      328.21      406.90     29.77 o 
   6   2   8       99.11      126.31     17.51 o 
   7   2   8       67.04       78.90     14.09 o 
   8   2   8      135.55      122.11     24.29 o 
   9   2   8       10.35       45.31     16.90 o 
 -16   3   8       14.91       17.28     25.43 o 
 -15   3   8        9.41        9.41      4.30 o 
 -14   3   8      222.31      273.31     25.89 o 
 -13   3   8       59.06       57.91     11.09 o 
 -12   3   8       10.64        9.79      5.34 o 
 -11   3   8      100.84      121.38     14.87 o 
 -10   3   8      114.44       67.67     22.87 o 
  -9   3   8       63.55       60.07     26.78 o 
  -8   3   8       34.79       25.36      9.21 o 
  -7   3   8        7.35       -1.58      7.25 o 
  -6   3   8      580.29      535.28     35.36 o 
  -5   3   8      183.11      217.07     11.96 o 
  -4   3   8     2267.13     2302.31     42.78 o 
  -3   3   8       37.93       46.54      5.13 o 
  -2   3   8        1.50        4.69      2.24 o 
  -1   3   8        3.72        6.36      3.00 o 
   0   3   8       33.95       35.98      5.94 o 
   1   3   8        4.96        3.64      3.60 o 
   2   3   8        6.17        1.99      4.08 o 
   3   3   8      324.12      385.02     26.66 o 
   4   3   8      221.88      243.23     21.75 o 
   5   3   8       53.65       57.14     11.12 o 
   6   3   8      211.91      290.31     25.88 o 
   7   3   8       75.92       68.93     17.38 o 
   8   3   8       63.31       34.32     13.29 o 
   9   3   8        0.01        6.48      7.91 o 
 -16   4   8        1.13       10.83      8.10 o 
 -15   4   8       17.38       37.11      9.98 o 
 -14   4   8       27.38       20.65     12.68 o 
 -13   4   8      320.67      368.29     32.18 o 
 -12   4   8      337.07      320.10     34.47 o 
 -11   4   8        4.09       -3.46      7.34 o 
 -10   4   8       26.94       35.33      9.89 o 
  -9   4   8        6.12        4.05      6.62 o 
  -8   4   8        1.83        9.63      7.17 o 
  -7   4   8       12.44        5.50      9.81 o 
  -6   4   8       72.59       73.58     13.48 o 
  -5   4   8      118.40       98.48     14.98 o 
  -4   4   8        2.01        9.42      3.90 o 
  -3   4   8       41.58       44.51      7.00 o 
  -2   4   8        0.17        1.49      2.63 o 
  -1   4   8        2.05        3.14      3.68 o 
   0   4   8      279.70      271.60     19.34 o 
   1   4   8       25.73        7.02      4.22 o 
   2   4   8       61.50       59.36     10.36 o 
   3   4   8      145.77      156.01     33.46 o 
   4   4   8        1.41       -2.09      8.08 o 
   5   4   8      145.27      107.07     24.59 o 
   6   4   8       85.04       85.92     19.63 o 
   7   4   8       44.30       50.19     15.83 o 
   8   4   8        0.57      -16.31     23.54 o 
   9   4   8        0.44        9.19     12.72 o 
 -16   5   8        1.57        5.49     10.28 o 
 -15   5   8        1.83       -7.58      7.58 o 
 -14   5   8        0.03       -8.26     12.20 o 
 -13   5   8        6.74       -8.57      8.57 o 
 -12   5   8      358.21      383.59     37.19 o 
 -11   5   8       68.64       30.51     18.21 o 
 -10   5   8        1.48       -1.83      6.81 o 
  -9   5   8      163.22      152.75     21.40 o 
  -8   5   8      724.71      727.96     44.65 o 
  -7   5   8      845.96      875.75     47.76 o 
  -6   5   8       64.69       64.92      7.24 o 
  -5   5   8      130.96      136.57      9.97 o 
  -4   5   8       66.55       79.99     13.20 o 
  -3   5   8      117.12       91.89     11.37 o 
  -2   5   8       44.61       43.52      6.61 o 
  -1   5   8      588.32      575.54     23.91 o 
   0   5   8       10.01        7.91      4.21 o 
   1   5   8       47.20       61.01     10.72 o 
   2   5   8        1.58        6.75      3.79 o 
   3   5   8      271.39      244.05     42.91 o 
   4   5   8      623.68      670.33     73.34 o 
   5   5   8        4.38       14.70     12.15 o 
   6   5   8       47.49       58.35     20.17 o 
   7   5   8       37.15       29.85     21.06 o 
   8   5   8        0.35       13.93     10.64 o 
 -15   6   8       89.29       73.23     18.56 o 
 -14   6   8        0.42       -0.86      9.94 o 
 -13   6   8       49.95       37.64     12.82 o 
 -12   6   8       48.06       55.24     15.60 o 
 -11   6   8      312.18      293.41     31.93 o 
 -10   6   8      359.77      329.99     32.97 o 
  -9   6   8     1715.91     1890.92     75.64 o 
  -8   6   8       41.86       38.98     11.91 o 
  -7   6   8      336.83      326.61     19.36 o 
  -6   6   8      638.22      683.54     26.66 o 
  -5   6   8      421.19      466.79     33.13 o 
  -4   6   8       50.05       51.06     11.14 o 
  -3   6   8      501.62      465.16     31.99 o 
  -2   6   8        0.09       -0.28      3.02 o 
  -1   6   8      829.30      807.39     26.44 o 
   0   6   8      223.99      183.68     13.80 o 
   1   6   8      102.09      125.18     12.73 o 
   2   6   8      521.93      515.65     27.68 o 
   3   6   8       16.37      -14.99     14.99 o 
   4   6   8       45.76       66.49     24.67 o 
   5   6   8        0.91       28.38     17.43 o 
   6   6   8       24.10       31.93     18.46 o 
   7   6   8       76.19       51.34     53.43 o 
   8   6   8        1.32       -5.88     36.33 o 
 -15   7   8      129.08      130.00     23.65 o 
 -14   7   8       30.39       16.95     11.58 o 
 -13   7   8      304.93      328.62     47.62 o 
 -12   7   8       45.33       86.66     24.67 o 
 -11   7   8        2.23       16.29     11.41 o 
 -10   7   8     1600.89     1618.62     99.24 o 
  -9   7   8       36.69       39.15     15.33 o 
  -8   7   8       23.09       26.96     11.55 o 
  -7   7   8      135.54      146.72     13.81 o 
  -6   7   8      699.55      706.04     43.00 o 
  -5   7   8      946.15      981.05     49.33 o 
  -4   7   8      397.67      386.20     39.85 o 
  -3   7   8        5.00       -4.19      4.19 o 
  -2   7   8      209.70      184.58     14.06 o 
  -1   7   8       27.07       29.47      5.60 o 
   0   7   8      328.51      300.16     17.70 o 
   1   7   8      503.32      535.94     25.88 o 
   2   7   8      151.20      152.80     12.55 o 
   3   7   8       17.16        3.97      4.64 o 
   4   7   8       16.80        9.62      5.26 o 
   5   7   8        3.69        9.35     13.13 o 
   6   7   8       95.42      131.36     37.15 o 
   7   7   8        0.20        7.01     13.81 o 
   8   7   8      342.76      558.06    219.13 o 
 -15   8   8        2.51       25.77     13.29 o 
 -14   8   8        1.08       -5.07      7.54 o 
 -13   8   8       53.48       52.34     17.75 o 
 -12   8   8       92.01       91.40     25.20 o 
 -11   8   8       41.81       42.92     17.85 o 
 -10   8   8       71.89       32.94     12.89 o 
  -9   8   8       96.14       63.41     19.10 o 
  -8   8   8     1252.93     1241.04    127.59 o 
  -7   8   8       91.94      118.94     15.71 o 
  -6   8   8       81.09       98.97     24.58 o 
  -5   8   8      787.82      781.68     44.71 o 
  -4   8   8       32.83       50.45     11.34 o 
  -3   8   8       71.61       86.50     12.35 o 
  -2   8   8        2.64        3.31      9.22 o 
  -1   8   8      401.77      399.65     23.59 o 
   0   8   8        6.18       18.46      5.84 o 
   1   8   8      706.16      655.46     35.20 o 
   2   8   8       13.87       17.91      5.17 o 
   3   8   8       25.56        5.29     16.16 o 
   4   8   8       21.65       20.40     18.94 o 
   5   8   8        4.34       13.82     13.81 o 
   6   8   8       11.91      -13.79     17.68 o 
   7   8   8       14.06       36.46     21.53 o 
 -14   9   8      143.53      134.66     31.55 o 
 -13   9   8       17.54       21.44     13.12 o 
 -12   9   8       40.49       23.62     14.48 o 
 -11   9   8       32.95       17.91     11.60 o 
 -10   9   8       12.76       21.72     12.25 o 
  -9   9   8        6.26        6.83      5.52 o 
  -8   9   8        0.70        2.24      5.10 o 
  -7   9   8      718.48      728.78     65.44 o 
  -6   9   8      366.52      366.43     46.35 o 
  -5   9   8        0.25       10.64     10.01 o 
  -4   9   8       29.25       41.32     10.01 o 
  -3   9   8      377.73      380.15     25.66 o 
  -2   9   8        0.12       -5.78      5.78 o 
  -1   9   8        8.45        1.35      5.18 o 
   0   9   8       43.34       57.06      9.16 o 
   1   9   8        0.45        1.09     14.21 o 
   2   9   8       88.71       69.22     24.39 o 
   3   9   8       14.25       25.62     17.95 o 
   4   9   8       53.80      107.27     34.80 o 
   5   9   8      138.61      165.98     41.90 o 
   6   9   8        2.84        1.26     13.96 o 
   7   9   8       15.44       18.04     20.56 o 
 -14  10   8      139.18      142.26     32.56 o 
 -13  10   8       83.74       48.48     19.07 o 
 -12  10   8      189.70      216.39     38.11 o 
 -11  10   8       23.96       33.79     15.61 o 
 -10  10   8        0.95       -9.29      9.29 o 
  -9  10   8       51.56       44.52     18.51 o 
  -8  10   8      459.99      408.25     50.59 o 
  -7  10   8       84.73       59.55     20.59 o 
  -6  10   8        0.63       -6.56      8.28 o 
  -5  10   8       27.21       31.04     15.84 o 
  -4  10   8        0.07        3.35     10.24 o 
  -3  10   8       14.68        4.87      6.58 o 
  -2  10   8      179.49      180.58     21.28 o 
  -1  10   8       45.89       62.98     12.13 o 
   0  10   8       11.71       20.42      5.98 o 
   1  10   8       46.34       44.95      8.79 o 
   2  10   8        0.41       -2.90     11.54 o 
   3  10   8        8.77       58.57     26.52 o 
   4  10   8       14.20        2.73      8.69 o 
   5  10   8       32.64       12.81     16.78 o 
   6  10   8        4.33       -1.51     10.89 o 
 -13  11   8        0.00       -6.49      8.65 o 
 -12  11   8       47.18       46.53     19.27 o 
 -11  11   8        5.60       -2.13      6.50 o 
 -10  11   8        3.47       12.95     15.37 o 
  -9  11   8        4.62       -1.11      5.14 o 
  -8  11   8      211.08      252.98     40.72 o 
  -7  11   8      111.49       91.11     17.35 o 
  -6  11   8      218.86      203.74     25.60 o 
  -5  11   8       60.34       71.84     15.15 o 
  -4  11   8       64.99       58.73     22.34 o 
  -3  11   8        9.10       -2.55      9.88 o 
  -2  11   8        1.62       -3.14      5.40 o 
  -1  11   8        7.63        9.13      7.86 o 
   0  11   8       13.08        9.47      4.41 o 
   1  11   8       48.06       47.78     22.70 o 
   2  11   8      113.66      100.85     31.79 o 
   3  11   8       12.59       -2.66      9.01 o 
   4  11   8        4.27      -14.78     14.81 o 
   5  11   8        0.01       44.68     23.83 o 
   6  11   8        1.13       -9.85     14.18 o 
 -12  12   8        7.92       -2.83      6.39 o 
 -11  12   8       50.82       72.07     24.16 o 
 -10  12   8        1.37       -3.06      6.64 o 
  -9  12   8        1.31       15.84      7.18 o 
  -8  12   8       10.06        7.57      7.33 o 
  -7  12   8        0.05        3.42      8.58 o 
  -6  12   8      136.85       86.80     24.41 o 
  -5  12   8      410.40      418.35     55.35 o 
  -4  12   8      218.33      205.35     39.29 o 
  -3  12   8        4.92       -2.01     13.53 o 
  -2  12   8        5.96        0.18      8.15 o 
  -1  12   8       22.02       12.22      5.79 o 
   0  12   8       51.27       47.75     10.57 o 
   1  12   8       21.69       25.04     17.83 o 
   2  12   8       33.21       29.48     21.23 o 
   3  12   8      134.69      167.71     44.65 o 
   4  12   8      164.89      202.34     48.19 o 
   5  12   8      122.42      165.80     45.88 o 
 -12  13   8       40.52       82.60     24.13 o 
 -11  13   8        7.03       15.24     10.75 o 
 -10  13   8       41.36       59.33     35.37 o 
  -9  13   8      201.34      225.74     28.00 o 
  -8  13   8       17.58       26.65     10.63 o 
  -7  13   8      229.84      260.98     43.01 o 
  -6  13   8       79.38       90.91     26.38 o 
  -5  13   8       20.67       19.65     10.23 o 
  -4  13   8        0.15       -1.32      8.39 o 
  -3  13   8        1.78        5.38     12.18 o 
  -2  13   8       66.22       36.09     19.78 o 
  -1  13   8        0.01       -2.47      3.77 o 
   0  13   8       16.60       27.14     18.96 o 
   1  13   8       15.17       25.97     18.31 o 
   2  13   8       88.26       91.08     32.98 o 
   3  13   8       16.72       38.14     21.34 o 
   4  13   8      270.39      322.11     63.12 o 
 -11  14   8       60.09       78.00     23.88 o 
 -10  14   8       15.74        2.92      6.39 o 
  -9  14   8       40.73       11.38      8.13 o 
  -8  14   8       41.11       53.16     19.25 o 
  -7  14   8        8.70      -13.37     13.37 o 
  -6  14   8        1.19       -0.05     10.52 o 
  -5  14   8       23.57       23.93     13.24 o 
  -4  14   8        1.39       13.60      9.73 o 
  -3  14   8       20.25       24.82     16.38 o 
  -2  14   8      447.94      544.18     70.73 o 
  -1  14   8       19.17       27.01     17.64 o 
   0  14   8        9.18        1.49     11.77 o 
   1  14   8        0.02        3.82      8.60 o 
   2  14   8       75.57      120.78     40.71 o 
   3  14   8       44.78       53.08     25.05 o 
  -9  15   8       52.63       39.13     16.59 o 
  -8  15   8      128.37      109.43     29.73 o 
  -7  15   8       43.75       43.94     19.28 o 
  -6  15   8        8.30      -10.97     14.22 o 
  -5  15   8        2.15        8.91     11.14 o 
  -4  15   8       76.37       80.64     27.99 o 
  -3  15   8       49.72       42.17     19.59 o 
  -2  15   8       10.57       12.99     14.56 o 
  -1  15   8        0.43      -10.46     12.77 o 
   0  15   8        2.27        0.55     17.07 o 
   1  15   8       31.17       22.52     19.87 o 
   2  15   8       45.60       27.93     19.83 o 
  -8  16   8       18.83        2.10      9.37 o 
  -7  16   8        9.09       23.14     16.59 o 
  -6  16   8       12.98       18.25     15.30 o 
  -5  16   8        2.02       12.04     13.89 o 
  -4  16   8        5.19        0.41     12.03 o 
  -3  16   8        0.11       -4.32     12.61 o 
  -2  16   8        0.00        8.03     11.29 o 
  -1  16   8       73.96      105.57     35.21 o 
   0  16   8        0.56       13.55     15.00 o 
   1  16   8        0.00       -5.25     11.66 o 
  -5  17   8       17.18       37.55     20.82 o 
  -4  17   8       54.46       61.34     25.30 o 
  -3  17   8       31.19       42.39     25.03 o 
 -16   1   9       40.95       26.22     14.79 o 
 -15   1   9       71.07      119.01     23.07 o 
 -14   1   9       14.27        1.98      5.28 o 
 -13   1   9       67.94       52.09     15.59 o 
 -12   1   9        2.16       -2.41      5.99 o 
 -11   1   9      590.17      562.08     44.63 o 
 -10   1   9       60.45       44.55     13.38 o 
  -9   1   9        1.72       -2.48      5.80 o 
  -8   1   9       84.51       82.48     14.95 o 
  -7   1   9      462.78      483.93     41.39 o 
  -6   1   9       18.32       10.59      6.12 o 
  -5   1   9        9.67        5.65      4.98 o 
  -4   1   9        7.37       -0.93      3.90 o 
  -3   1   9       17.45       21.03      7.35 o 
  -2   1   9      421.97      417.55     29.46 o 
  -1   1   9      170.08      201.94     17.01 o 
   0   1   9      424.49      449.00     24.89 o 
   1   1   9      209.77      222.87     13.76 o 
   2   1   9       43.21       50.02      8.25 o 
   3   1   9       17.69       18.98      7.48 o 
   4   1   9       18.14       15.97      6.49 o 
   5   1   9       58.12       75.58     14.83 o 
   6   1   9      127.42      130.28     18.02 o 
   7   1   9        8.98       15.65      9.19 o 
   8   1   9        1.28       -6.44     10.46 o 
 -16   2   9       54.89       27.48     18.90 o 
 -15   2   9        2.04        1.37      8.81 o 
 -14   2   9        4.90       16.44      9.41 o 
 -13   2   9      258.50      314.17     35.62 o 
 -12   2   9      322.69      332.90     24.60 o 
 -11   2   9        0.06       -2.66      4.57 o 
 -10   2   9        3.35        4.98      3.93 o 
  -9   2   9     1128.00     1110.09     58.19 o 
  -8   2   9      256.96      260.20     27.34 o 
  -7   2   9       66.65       61.28     12.59 o 
  -6   2   9       17.11       17.87      7.46 o 
  -5   2   9      766.33      767.87     43.14 o 
  -4   2   9        1.05        5.24      5.18 o 
  -3   2   9      528.40      516.38     33.66 o 
  -2   2   9       14.70       19.07      7.51 o 
  -1   2   9      151.55      150.93     12.83 o 
   0   2   9       41.47       39.40      7.00 o 
   1   2   9      210.13      218.29     17.74 o 
   2   2   9       12.40        6.12      5.87 o 
   3   2   9        0.13       18.82      7.77 o 
   4   2   9       16.34       17.55      8.79 o 
   5   2   9      900.45      941.71     47.56 o 
   6   2   9        1.14        1.83      5.02 o 
   7   2   9        0.48        1.20      6.35 o 
   8   2   9        7.55       16.00     10.93 o 
 -16   3   9      236.52      301.36     37.78 o 
 -15   3   9        0.00        7.23     14.52 o 
 -14   3   9       48.62       55.55     14.45 o 
 -13   3   9      104.90      120.82     37.85 o 
 -12   3   9      356.43      349.83     26.02 o 
 -11   3   9      342.50      364.41     24.94 o 
 -10   3   9      157.08      195.64     26.22 o 
  -9   3   9       40.72       46.61      7.28 o 
  -8   3   9     1919.54     1984.18     38.30 o 
  -7   3   9      422.87      431.70     34.25 o 
  -6   3   9      361.34      359.34     30.47 o 
  -5   3   9      775.40      853.98     45.56 o 
  -4   3   9      565.51      578.46     36.60 o 
  -3   3   9       54.57       50.55     10.57 o 
  -2   3   9      375.67      450.43     20.64 o 
  -1   3   9      102.27       72.50      9.30 o 
   0   3   9       70.79      103.85     10.38 o 
   1   3   9        0.29        0.58      4.44 o 
   2   3   9      307.01      340.37     25.12 o 
   3   3   9       14.03       28.63      7.81 o 
   4   3   9       23.36       35.20      8.98 o 
   5   3   9       25.61        7.23      5.86 o 
   6   3   9       67.06       62.37     21.53 o 
   7   3   9      119.15      163.71     28.38 o 
 -15   4   9      112.00      110.21     22.83 o 
 -14   4   9      177.41      219.46     30.67 o 
 -13   4   9       63.47       32.42     11.94 o 
 -12   4   9       23.78       50.87      9.86 o 
 -11   4   9        3.08        8.18      7.11 o 
 -10   4   9      384.30      399.71     36.89 o 
  -9   4   9        5.67       11.76     19.10 o 
  -8   4   9       22.36        8.98      5.02 o 
  -7   4   9       42.51       24.00     10.50 o 
  -6   4   9      208.61      212.86     15.19 o 
  -5   4   9     1005.02     1055.51     30.92 o 
  -4   4   9      232.52      211.77     14.98 o 
  -3   4   9       10.17        7.35      3.67 o 
  -2   4   9      185.36      195.80     14.53 o 
  -1   4   9        3.86        0.90      3.43 o 
   0   4   9      188.89      197.47     17.93 o 
   1   4   9      554.14      646.75     30.80 o 
   2   4   9      285.04      264.38     29.18 o 
   3   4   9        6.08        2.56      5.04 o 
   4   4   9      215.63      225.98     22.44 o 
   5   4   9       72.07       73.69     16.25 o 
   6   4   9       41.18       40.61     24.99 o 
   7   4   9        2.14       11.40      9.75 o 
 -15   5   9      154.92      150.09     45.24 o 
 -14   5   9       26.14       11.38     19.13 o 
 -13   5   9       68.72       65.17     17.25 o 
 -12   5   9       31.13       36.53     12.70 o 
 -11   5   9      194.07      212.25     27.50 o 
 -10   5   9        2.78       -6.35      6.35 o 
  -9   5   9      206.06      219.35     28.56 o 
  -8   5   9       37.43       30.52      9.96 o 
  -7   5   9     1098.26     1179.65     57.29 o 
  -6   5   9      700.66      740.01     44.10 o 
  -5   5   9       48.64       44.28      6.84 o 
  -4   5   9       66.79       56.82      8.18 o 
  -3   5   9        4.37        3.47      3.60 o 
  -2   5   9       45.57       36.76      7.20 o 
  -1   5   9        3.55        2.81      2.93 o 
   0   5   9       57.62       64.49     12.14 o 
   1   5   9       51.53       65.42     15.22 o 
   2   5   9       56.12       59.70     10.81 o 
   3   5   9       14.84        7.80      5.50 o 
   4   5   9      134.59      149.09     17.96 o 
   5   5   9      226.38      274.77     83.98 o 
   6   5   9        8.91       12.81      9.58 o 
   7   5   9       10.11       17.78     12.15 o 
 -15   6   9       31.92       50.24     14.80 o 
 -14   6   9       19.08        8.06     13.87 o 
 -13   6   9       65.09       74.83     32.35 o 
 -12   6   9       22.94       33.00     10.25 o 
 -11   6   9      109.22       63.44     14.84 o 
 -10   6   9       96.78      116.57     20.16 o 
  -9   6   9        4.10       11.42      7.98 o 
  -8   6   9        2.78        5.02      6.06 o 
  -7   6   9     1218.58     1079.35     55.67 o 
  -6   6   9       17.79       16.65      3.51 o 
  -5   6   9      509.22      506.62     57.94 o 
  -4   6   9       85.67       82.73     10.12 o 
  -3   6   9      100.14      105.64     11.79 o 
  -2   6   9        0.02       -3.46      3.46 o 
  -1   6   9       16.34       20.58      5.88 o 
   0   6   9       39.20       57.82      9.84 o 
   1   6   9        3.93       -4.08      5.31 o 
   2   6   9        2.95        5.40      7.65 o 
   3   6   9       22.47       29.42     10.47 o 
   4   6   9       19.23       20.70     16.11 o 
   5   6   9        7.57       18.92     18.96 o 
   6   6   9        9.95       19.64      9.14 o 
   7   6   9       31.66       26.32     14.30 o 
 -15   7   9        0.36        4.50      5.94 o 
 -14   7   9       88.06      180.58     28.51 o 
 -13   7   9        6.51        5.03     20.37 o 
 -12   7   9        5.80       -1.51     18.12 o 
 -11   7   9       66.30       62.59     15.80 o 
 -10   7   9      204.02      229.92     28.37 o 
  -9   7   9        0.20        6.47     12.04 o 
  -8   7   9       23.31       36.36     10.72 o 
  -7   7   9      261.64      243.74     27.03 o 
  -6   7   9      115.99      118.50     11.45 o 
  -5   7   9       95.97       82.87     14.83 o 
  -4   7   9        7.78       21.84      8.65 o 
  -3   7   9        1.19        3.94      2.74 o 
  -2   7   9        0.36       -2.81      2.81 o 
  -1   7   9        0.21        2.98      4.68 o 
   0   7   9      120.82      101.45     15.02 o 
   1   7   9        1.21       11.81     10.42 o 
   2   7   9       36.33       24.13     15.76 o 
   3   7   9       11.32       -1.04      9.02 o 
   4   7   9       45.12       38.14     18.42 o 
   5   7   9        5.23       -9.72     10.22 o 
   6   7   9      155.72      161.60     41.52 o 
 -14   8   9        0.09       10.03     15.03 o 
 -13   8   9       70.15       54.70     15.31 o 
 -12   8   9        9.05        5.57      5.83 o 
 -11   8   9        6.34        1.08      6.68 o 
 -10   8   9       52.40       77.32     23.21 o 
  -9   8   9      264.76      236.01     28.04 o 
  -8   8   9       10.30       19.76      8.46 o 
  -7   8   9      132.03       90.35     16.84 o 
  -6   8   9       10.19       14.09      8.08 o 
  -5   8   9      574.54      575.71     50.79 o 
  -4   8   9      164.76      167.57     20.90 o 
  -3   8   9        7.50        3.94      3.11 o 
  -2   8   9       13.86       10.02      4.13 o 
  -1   8   9        0.18        1.50      8.83 o 
   0   8   9       20.51       15.49      5.70 o 
   1   8   9       71.96       60.51     16.94 o 
   2   8   9       22.37       31.37     20.43 o 
   3   8   9        0.13      -12.39     13.30 o 
   4   8   9        3.98       27.19     15.81 o 
   5   8   9        4.16        8.90     11.96 o 
   6   8   9        6.72        0.08     12.24 o 
 -14   9   9        6.02       -5.93      8.54 o 
 -13   9   9        0.05       -8.30      9.51 o 
 -12   9   9        8.47       28.99     14.89 o 
 -11   9   9       83.36       73.46     24.26 o 
 -10   9   9       45.21       25.93     13.96 o 
  -9   9   9       19.75       36.07     16.79 o 
  -8   9   9      459.55      416.66     37.20 o 
  -7   9   9       17.74       15.21     15.69 o 
  -6   9   9        0.01       -5.61      6.08 o 
  -5   9   9      195.23      147.28     34.12 o 
  -4   9   9      145.99      166.83     18.26 o 
  -3   9   9      153.78      136.21     19.44 o 
  -2   9   9       48.17       34.53      8.94 o 
  -1   9   9        8.49       -6.97      6.97 o 
   0   9   9      104.15       98.68     14.51 o 
   1   9   9        1.01       10.85     12.08 o 
   2   9   9        1.17       -3.60      9.50 o 
   3   9   9       49.14       97.47     31.76 o 
   4   9   9       31.49      -16.61     16.61 o 
   5   9   9       81.13      125.93     41.06 o 
   6   9   9      110.16      118.99     39.97 o 
 -13  10   9       68.78       95.53     27.75 o 
 -12  10   9        3.00       -2.65      6.65 o 
 -11  10   9       76.35       78.02     24.23 o 
 -10  10   9       36.48       55.34     20.65 o 
  -9  10   9       51.88       41.59     18.65 o 
  -8  10   9        4.81       -5.61     11.46 o 
  -7  10   9        1.17        4.26      6.15 o 
  -6  10   9      331.72      273.28     24.24 o 
  -5  10   9       15.76        3.73      6.75 o 
  -4  10   9        1.62       -0.07      4.76 o 
  -3  10   9      142.58      142.39     20.20 o 
  -2  10   9       14.48       18.69      8.71 o 
  -1  10   9       37.66       36.77     13.28 o 
   0  10   9       33.02       45.41     33.06 o 
   1  10   9        0.93        3.65      9.63 o 
   2  10   9        7.38        2.40     14.15 o 
   3  10   9       11.24       -7.93     17.33 o 
   4  10   9       59.49       49.32     26.28 o 
   5  10   9        2.11       10.41     11.92 o 
 -12  11   9      405.26      489.44     61.79 o 
 -11  11   9       29.07       31.04     14.17 o 
 -10  11   9       33.41       22.58     14.40 o 
  -9  11   9        2.47       23.63     11.27 o 
  -8  11   9       29.27       15.88     12.59 o 
  -7  11   9       79.78       89.71     18.85 o 
  -6  11   9       20.27        1.01      8.23 o 
  -5  11   9      143.12      155.51     22.38 o 
  -4  11   9      155.40      155.23     21.68 o 
  -3  11   9       23.65       10.45      6.30 o 
  -2  11   9       28.41       45.24     11.16 o 
  -1  11   9       89.39      148.36     29.48 o 
   0  11   9       82.27       81.39     28.60 o 
   1  11   9       20.17      -18.24     18.24 o 
   2  11   9       44.79       33.94     18.76 o 
   3  11   9        2.65      -18.42     18.42 o 
   4  11   9        9.71       11.39     12.25 o 
 -12  12   9       44.35       80.71     25.98 o 
 -11  12   9       33.79       39.70     18.09 o 
 -10  12   9       15.53       36.93     19.04 o 
  -9  12   9       11.02       28.09     10.80 o 
  -8  12   9       15.50       15.22      7.41 o 
  -7  12   9        0.53       17.86      9.57 o 
  -6  12   9       42.82       11.20      7.74 o 
  -5  12   9        4.52        2.90      6.58 o 
  -4  12   9       62.64       52.78     12.59 o 
  -3  12   9      142.07      129.37     19.26 o 
  -2  12   9       29.80       19.08     15.39 o 
  -1  12   9      102.48      121.83     33.23 o 
   0  12   9       69.69       80.61     28.22 o 
   1  12   9       44.38       47.30     22.40 o 
   2  12   9       67.11       91.71     33.24 o 
   3  12   9       18.86       20.26     13.54 o 
   4  12   9       71.84      179.26     47.41 o 
 -11  13   9        0.10       -0.82      5.88 o 
 -10  13   9       41.18       70.14     16.05 o 
  -9  13   9       24.94       41.60     13.32 o 
  -8  13   9        0.16       -2.00      4.69 o 
  -7  13   9       22.19       13.22      9.94 o 
  -6  13   9       20.05       19.82     11.57 o 
  -5  13   9       11.17        5.86     12.10 o 
  -4  13   9        7.11       16.47      7.39 o 
  -3  13   9       18.86       13.28      5.91 o 
  -2  13   9       13.85       23.51      8.22 o 
  -1  13   9       30.05       61.73     25.63 o 
   0  13   9       65.13       82.11     30.93 o 
   1  13   9        0.21        4.95     14.02 o 
   2  13   9      113.03      159.29     44.19 o 
   3  13   9       13.28       21.91     19.51 o 
 -10  14   9        1.40       -8.41      8.41 o 
  -9  14   9        0.90        8.09     10.67 o 
  -8  14   9        0.06      -13.33     13.33 o 
  -7  14   9        0.81        5.63     14.07 o 
  -6  14   9        2.46        0.06      9.77 o 
  -5  14   9       17.38       39.68     18.72 o 
  -4  14   9        0.53       -4.71      8.81 o 
  -3  14   9        3.63       -5.87      6.00 o 
  -2  14   9      142.02      143.45     39.18 o 
  -1  14   9        0.00        0.23      7.82 o 
   0  14   9        2.05       -3.17     10.02 o 
   1  14   9        8.92        2.38     10.29 o 
  -8  15   9        9.11       21.08     15.06 o 
  -7  15   9       55.34       61.95     23.73 o 
  -6  15   9        1.76       -2.88     15.15 o 
  -5  15   9       14.24       15.02      6.72 o 
  -4  15   9       15.37       -6.77     12.76 o 
  -3  15   9        0.69       -1.68     11.55 o 
  -2  15   9       32.80       25.00     16.71 o 
  -1  15   9       24.82       24.45     19.07 o 
   0  15   9       50.09       75.65     32.03 o 
  -4  16   9        1.35       -3.05     12.08 o 
 -15   0  10        5.77       11.61     13.51 o 
 -14   0  10       55.01       26.72     15.23 o 
 -13   0  10       58.28      123.25     33.23 o 
 -12   0  10      656.19      839.63     80.76 o 
 -11   0  10       73.16       89.51     26.38 o 
 -10   0  10      474.44      609.10     64.75 o 
  -9   0  10       23.57        2.19      8.75 o 
  -8   0  10      362.04      283.88     42.46 o 
  -7   0  10     1832.35     2015.05    107.77 o 
  -6   0  10      699.10      705.49     62.60 o 
  -5   0  10       29.78       28.45     11.66 o 
  -4   0  10      117.55      116.73     24.14 o 
  -3   0  10       28.84       16.94      8.82 o 
  -2   0  10      234.01      219.80     31.91 o 
  -1   0  10       37.00       37.21     13.28 o 
   0   0  10      314.94      284.41     36.24 o 
   1   0  10        2.07       15.90     14.27 o 
   2   0  10       27.26       30.59     13.91 o 
   3   0  10      125.98      117.92     29.01 o 
   4   0  10      715.85      613.58     68.45 o 
   5   0  10      385.23      448.36     60.19 o 
   6   0  10       31.22       53.21     21.26 o 
 -15   1  10        6.95       11.22      6.95 o 
 -14   1  10       24.94       45.66     14.40 o 
 -13   1  10       74.59       98.16     20.17 o 
 -12   1  10       40.21       42.66     13.01 o 
 -11   1  10      122.26      119.52     20.80 o 
 -10   1  10      144.11      151.09     22.91 o 
  -9   1  10      130.00      134.82     20.39 o 
  -8   1  10        0.92        1.61      5.98 o 
  -7   1  10      167.98      135.64     20.13 o 
  -6   1  10      134.09      181.11     22.28 o 
  -5   1  10        0.14        6.16      5.74 o 
  -4   1  10        5.51       -1.21      5.27 o 
  -3   1  10       23.00       16.61      6.40 o 
  -2   1  10      366.81      426.52     31.62 o 
  -1   1  10      112.18       87.66     14.16 o 
   0   1  10       38.53       40.33     10.46 o 
   1   1  10       74.97       85.50     12.45 o 
   2   1  10       63.24       67.55     20.00 o 
   3   1  10       88.06       74.77     13.10 o 
   4   1  10       74.08       63.49     12.50 o 
   5   1  10       41.58       40.84     11.09 o 
   6   1  10       58.74       59.65     17.74 o 
 -15   2  10      242.88      280.50     36.39 o 
 -14   2  10       37.03       23.74     10.91 o 
 -13   2  10       75.13       72.19     29.90 o 
 -12   2  10        0.72       -9.89      9.89 o 
 -11   2  10       26.59        7.73     13.33 o 
 -10   2  10        4.56       13.53      8.26 o 
  -9   2  10      110.21      120.74     25.02 o 
  -8   2  10      555.07      607.88     43.44 o 
  -7   2  10        1.08       -0.11      5.82 o 
  -6   2  10      248.79      232.24     25.74 o 
  -5   2  10       31.74       10.94      9.24 o 
  -4   2  10       56.75       47.17     20.53 o 
  -3   2  10       15.78       17.31      7.30 o 
  -2   2  10        3.02       11.24      7.60 o 
  -1   2  10        1.58       -1.24      3.79 o 
   0   2  10        3.43        5.72      3.79 o 
   1   2  10       20.92       31.73      7.63 o 
   2   2  10        0.58        1.89      6.16 o 
   3   2  10        0.02       -4.72      4.72 o 
   4   2  10       32.80       41.10     12.98 o 
   5   2  10       68.45       71.53     14.30 o 
   6   2  10        1.32        4.37      5.70 o 
 -15   3  10       14.00       -3.22      8.86 o 
 -14   3  10       17.10       11.63      8.21 o 
 -13   3  10       15.87        3.06      5.12 o 
 -12   3  10       72.85       48.20     13.77 o 
 -11   3  10       44.65       36.64     11.55 o 
 -10   3  10       22.76       28.38     10.36 o 
  -9   3  10        0.01       -2.65      6.43 o 
  -8   3  10      200.37      223.69     26.49 o 
  -7   3  10       99.51       82.19     15.73 o 
  -6   3  10      113.47      121.95     18.58 o 
  -5   3  10      451.53      478.10     35.56 o 
  -4   3  10       51.89       56.38     12.82 o 
  -3   3  10      659.65      596.32     38.28 o 
  -2   3  10       97.98       72.75     17.08 o 
  -1   3  10       69.70       65.65      9.33 o 
   0   3  10        0.23        6.11      3.56 o 
   1   3  10        5.53        2.84      3.27 o 
   2   3  10       65.05       48.31     10.50 o 
   3   3  10       41.19       57.69     11.35 o 
   4   3  10        7.57        6.15      6.45 o 
   5   3  10       77.76       80.64     18.94 o 
   6   3  10       22.43       17.48     10.49 o 
 -15   4  10        5.89       11.93      8.30 o 
 -14   4  10        2.54        3.20      7.34 o 
 -13   4  10        7.80        4.45      6.77 o 
 -12   4  10      140.62      166.49     25.68 o 
 -11   4  10       20.34       17.45     16.37 o 
 -10   4  10       81.13      122.08     21.91 o 
  -9   4  10        5.82       -7.90     13.18 o 
  -8   4  10        1.35       -3.41      8.29 o 
  -7   4  10       73.00       74.68     15.01 o 
  -6   4  10      182.45      190.38     23.04 o 
  -5   4  10        6.90       34.42     11.13 o 
  -4   4  10       17.34        1.71      6.91 o 
  -3   4  10        6.44        7.18      6.34 o 
  -2   4  10       27.02       24.82      4.90 o 
  -1   4  10      101.98      103.83     10.71 o 
   0   4  10       11.86       19.30      7.05 o 
   1   4  10       26.31       39.12      8.66 o 
   2   4  10        6.28        4.53      4.77 o 
   3   4  10        5.13        6.43      4.25 o 
   4   4  10        0.04       -9.46     12.21 o 
   5   4  10        6.54       10.42      6.32 o 
   6   4  10        8.97       -7.55      7.55 o 
 -15   5  10        5.62        3.65      5.24 o 
 -14   5  10        9.17        8.45     14.65 o 
 -13   5  10       30.22       17.81     10.41 o 
 -12   5  10        9.47        6.32     14.75 o 
 -11   5  10       15.45       13.84      7.80 o 
 -10   5  10        3.25       -2.09     11.45 o 
  -9   5  10       16.82       15.60     23.24 o 
  -8   5  10      189.23      163.29     23.61 o 
  -7   5  10      378.43      434.88     36.05 o 
  -6   5  10      395.52      385.92     33.27 o 
  -5   5  10      619.28      638.84     41.79 o 
  -4   5  10       11.98        7.97      6.36 o 
  -3   5  10       22.72       27.11      5.05 o 
  -2   5  10      309.40      288.84     25.99 o 
  -1   5  10        2.70       -1.20      2.98 o 
   0   5  10       52.44       49.99      8.84 o 
   1   5  10       20.51       22.36      6.99 o 
   2   5  10       81.12      105.91     18.05 o 
   3   5  10        9.19       12.52      4.99 o 
   4   5  10       21.38       -3.60     11.73 o 
   5   5  10        0.01       -3.53      8.69 o 
   6   5  10       68.22       49.14     18.11 o 
 -14   6  10      135.44      131.30     39.86 o 
 -13   6  10       21.98       14.52      7.61 o 
 -12   6  10       63.21       43.53     12.51 o 
 -11   6  10       58.48       69.60     16.91 o 
 -10   6  10      111.70       91.03     18.15 o 
  -9   6  10        3.03        2.28     14.84 o 
  -8   6  10      380.86      362.16     37.55 o 
  -7   6  10      210.40      217.48     26.04 o 
  -6   6  10       95.92       70.55     14.58 o 
  -5   6  10       30.60       40.12     10.22 o 
  -4   6  10      390.81      397.82     18.21 o 
  -3   6  10      146.46      106.68     16.68 o 
  -2   6  10       89.54       95.29     13.64 o 
  -1   6  10       97.08       98.28     16.13 o 
   0   6  10        9.37        0.73      7.12 o 
   1   6  10      138.03      130.42     17.57 o 
   2   6  10        0.15       -4.82      4.82 o 
   3   6  10       13.91       31.26     13.21 o 
   4   6  10        7.66       -9.48     15.27 o 
   5   6  10       54.11       36.96     15.29 o 
 -14   7  10       17.35       21.29     19.37 o 
 -13   7  10       43.82       36.02     13.49 o 
 -12   7  10        2.86       -9.04      9.04 o 
 -11   7  10       72.32       83.78     18.75 o 
 -10   7  10      200.95      193.62     26.87 o 
  -9   7  10        0.25        2.94      6.14 o 
  -8   7  10      102.08      121.60     20.19 o 
  -7   7  10      241.08      281.54     29.57 o 
  -6   7  10      139.40      141.23     20.01 o 
  -5   7  10      289.38      275.95     28.41 o 
  -4   7  10      610.77      689.19     43.44 o 
  -3   7  10       92.76       74.66     11.63 o 
  -2   7  10       45.96       44.77      9.46 o 
  -1   7  10       84.84       83.61     15.03 o 
   0   7  10        0.55        8.32      6.16 o 
   1   7  10      101.42      109.07     31.73 o 
   2   7  10        7.14       -5.27      6.69 o 
   3   7  10        3.84       -0.87     10.18 o 
   4   7  10       82.43      107.59     25.34 o 
   5   7  10        1.17        2.33     21.19 o 
 -13   8  10        1.45        5.09      5.73 o 
 -12   8  10        0.03        1.47      7.95 o 
 -11   8  10       56.22       90.28     19.23 o 
 -10   8  10       25.26        8.71      7.59 o 
  -9   8  10       25.00       22.35     15.60 o 
  -8   8  10      274.30      319.87     41.25 o 
  -7   8  10       32.07       15.35      7.05 o 
  -6   8  10      196.49      235.74     31.27 o 
  -5   8  10      369.01      354.00     35.53 o 
  -4   8  10      640.62      643.60     36.28 o 
  -3   8  10        9.55        4.10      5.20 o 
  -2   8  10       20.62       13.26     11.18 o 
  -1   8  10       14.50       13.72      5.90 o 
   0   8  10       13.06       46.28     20.83 o 
   1   8  10       48.84       43.08     20.39 o 
   2   8  10       76.59       85.13     28.37 o 
   3   8  10       70.05       58.12     25.76 o 
   4   8  10       79.10       82.29     32.91 o 
 -13   9  10        5.95        7.03      8.35 o 
 -12   9  10       38.51       19.58     10.08 o 
 -11   9  10        3.76       11.86     10.69 o 
 -10   9  10        4.19        7.95      8.65 o 
  -9   9  10       38.91       21.02      9.21 o 
  -8   9  10      102.02      123.97     20.65 o 
  -7   9  10       73.67       82.45     17.23 o 
  -6   9  10       22.66       13.26     21.35 o 
  -5   9  10      180.22      208.06     21.29 o 
  -4   9  10      202.16      210.89     21.28 o 
  -3   9  10       94.44       76.01     15.11 o 
  -2   9  10       28.87       25.66     10.08 o 
  -1   9  10       28.88       32.09      9.06 o 
   0   9  10       62.63       70.62     28.61 o 
   1   9  10        0.41        5.03      9.75 o 
   2   9  10        4.20      -17.76     17.76 o 
   3   9  10       13.91       22.06     17.60 o 
   4   9  10        3.14        4.58     15.63 o 
 -12  10  10      157.99      185.09     28.81 o 
 -11  10  10       25.01       22.36     23.14 o 
 -10  10  10        0.20       -5.84      8.98 o 
  -9  10  10        0.06       -6.58      6.58 o 
  -8  10  10       10.26       16.10      8.01 o 
  -7  10  10      133.17      177.34     30.75 o 
  -6  10  10      179.08      204.63     21.68 o 
  -5  10  10      132.66      143.39     17.88 o 
  -4  10  10        2.48       -6.34     13.81 o 
  -3  10  10       10.41        0.96      5.00 o 
  -2  10  10       74.19       70.49     20.44 o 
  -1  10  10        8.80       13.47     15.44 o 
   0  10  10        0.00      -15.71     15.71 o 
   1  10  10        7.42       -2.32     12.55 o 
   2  10  10        9.13      -10.75     13.50 o 
   3  10  10        2.48       12.78     14.25 o 
 -11  11  10       45.97       44.13     13.00 o 
 -10  11  10       64.16       96.52     19.43 o 
  -9  11  10       40.58       66.79     16.28 o 
  -8  11  10       35.40       26.15     13.16 o 
  -7  11  10        1.08       -6.04      6.04 o 
  -6  11  10        9.66       10.35      5.47 o 
  -5  11  10       57.84       60.21     14.02 o 
  -4  11  10      243.71      192.78     24.53 o 
  -3  11  10        3.63        1.60      8.81 o 
  -2  11  10       72.34       81.43     15.57 o 
  -1  11  10        5.30       20.77     19.06 o 
   0  11  10       26.07       22.84     15.88 o 
   1  11  10       18.60      -16.79     16.79 o 
   2  11  10       19.17       42.70     19.90 o 
 -11  12  10       67.90      149.69     36.57 o 
 -10  12  10       63.23       92.46     26.82 o 
  -9  12  10       68.61       74.36     18.34 o 
  -8  12  10       19.44       19.69      7.55 o 
  -7  12  10        5.30       17.90      6.57 o 
  -6  12  10       27.71       44.50     17.29 o 
  -5  12  10      112.33      101.08     18.74 o 
  -4  12  10      114.60       87.94     19.10 o 
  -3  12  10       30.25       23.07      8.49 o 
  -2  12  10        0.46       19.68     17.22 o 
  -1  12  10       12.04       15.45     15.88 o 
   0  12  10       67.98       74.96     31.09 o 
   1  12  10        2.56       34.10     21.94 o 
  -9  13  10       12.72        7.90      7.98 o 
  -8  13  10       15.85       46.58     11.57 o 
  -7  13  10        0.82        9.92     12.37 o 
  -6  13  10        6.55        3.45     11.19 o 
  -5  13  10       13.33       10.99      8.17 o 
  -4  13  10       51.48       41.00     12.26 o 
  -3  13  10       45.08      100.64     34.46 o 
  -2  13  10       14.69       -0.68      7.87 o 
  -1  13  10       48.14       57.29     25.81 o 
   0  13  10        4.17        1.60      9.92 o 
  -8  14  10      120.91      163.47     38.94 o 
  -7  14  10        1.63       -0.22      4.88 o 
  -6  14  10       16.89       31.91     11.49 o 
  -5  14  10        0.10       -7.86      7.86 o 
  -4  14  10        0.17       16.24     15.69 o 
  -3  14  10        1.60      -14.68     14.68 o 
  -2  14  10        4.43        6.43     11.26 o 
 -14   1  11       17.55        5.61      6.73 o 
 -13   1  11       84.22      115.02     26.16 o 
 -12   1  11       27.62       21.39     10.94 o 
 -11   1  11       22.95       14.72      6.81 o 
 -10   1  11       10.82        4.56      7.98 o 
  -9   1  11      133.95      171.26     24.79 o 
  -8   1  11      217.24      190.61     24.91 o 
  -7   1  11      343.11      357.65     33.31 o 
  -6   1  11      112.49      101.98     17.68 o 
  -5   1  11        0.07       -4.47      7.62 o 
  -4   1  11      148.77      145.48     20.06 o 
  -3   1  11       87.69       77.14     13.87 o 
  -2   1  11       62.04       46.73     11.21 o 
  -1   1  11      124.18      152.72     19.79 o 
   0   1  11      124.02      115.68     14.96 o 
   1   1  11       52.48       62.62     15.01 o 
   2   1  11        0.71       -2.14      4.83 o 
   3   1  11        7.08        2.62      6.79 o 
   4   1  11      136.28      178.91     27.44 o 
 -14   2  11       12.73       23.27     10.65 o 
 -13   2  11       59.86       67.03     16.89 o 
 -12   2  11        0.29        2.16      5.79 o 
 -11   2  11       61.61       51.83     19.59 o 
 -10   2  11      107.14       93.01     18.43 o 
  -9   2  11        1.65       -1.75      7.65 o 
  -8   2  11       31.77       10.77      8.73 o 
  -7   2  11       18.90       16.64      7.08 o 
  -6   2  11      145.04      179.99     23.62 o 
  -5   2  11      106.18      124.18     18.90 o 
  -4   2  11      162.80      206.58     23.99 o 
  -3   2  11       25.73       23.91      8.09 o 
  -2   2  11       51.93       68.17     13.87 o 
  -1   2  11      289.30      308.65     28.11 o 
   0   2  11        6.59       -0.26      4.38 o 
   1   2  11        1.74        7.01      6.56 o 
   2   2  11        2.51        1.92      5.61 o 
   3   2  11        0.15       -3.15      6.56 o 
   4   2  11      286.81      323.08     56.63 o 
 -14   3  11      333.31      352.31     51.53 o 
 -13   3  11      210.41      272.84     34.48 o 
 -12   3  11       88.03       97.64     21.27 o 
 -11   3  11        3.16       -9.35     13.34 o 
 -10   3  11       77.43       91.58     18.49 o 
  -9   3  11      173.49      190.01     25.37 o 
  -8   3  11       52.42       50.51     12.48 o 
  -7   3  11        3.69        9.60      7.81 o 
  -6   3  11      371.66      382.94     34.10 o 
  -5   3  11      192.75      226.36     25.93 o 
  -4   3  11       93.08       88.06     15.54 o 
  -3   3  11       97.16       88.50     15.68 o 
  -2   3  11      135.95      155.83     20.21 o 
  -1   3  11       19.15       10.39      6.04 o 
   0   3  11      125.04      148.25     20.48 o 
   1   3  11        1.03        9.44      5.05 o 
   2   3  11        2.45        2.04     12.57 o 
   3   3  11       16.04        5.85      6.06 o 
   4   3  11        5.48       24.36     17.78 o 
 -14   4  11       22.98       36.83     14.56 o 
 -13   4  11       31.76       47.05     15.43 o 
 -12   4  11        1.98        7.54     11.26 o 
 -11   4  11        4.31        8.11      5.65 o 
 -10   4  11       15.13        8.11      7.31 o 
  -9   4  11        5.84        9.33      8.14 o 
  -8   4  11      288.92      255.08     29.33 o 
  -7   4  11       35.92       35.70     10.35 o 
  -6   4  11      353.25      397.85     35.42 o 
  -5   4  11      234.53      203.40     30.76 o 
  -4   4  11      100.05       94.24     16.40 o 
  -3   4  11      107.34      109.08     17.53 o 
  -2   4  11      146.11      181.90     21.82 o 
  -1   4  11        0.10        7.43      4.65 o 
   0   4  11      138.84      158.94     21.04 o 
   1   4  11       16.98       23.85     17.36 o 
   2   4  11       47.65       55.47     14.81 o 
   3   4  11       63.35       74.32     16.40 o 
   4   4  11        6.34       -6.84     10.79 o 
 -14   5  11       72.22       87.12     20.69 o 
 -13   5  11       73.87       62.91     16.89 o 
 -12   5  11      279.21      341.02     37.90 o 
 -11   5  11        5.68        1.66     12.98 o 
 -10   5  11        0.02        3.73     17.71 o 
  -9   5  11       10.18        7.28      5.33 o 
  -8   5  11      115.46      114.51     28.55 o 
  -7   5  11      144.37      175.48     24.03 o 
  -6   5  11        3.37       -2.08      9.59 o 
  -5   5  11      577.45      543.94     40.02 o 
  -4   5  11      299.47      292.62     28.85 o 
  -3   5  11       67.38       71.87     14.80 o 
  -2   5  11        0.39        4.64      7.20 o 
  -1   5  11       11.45        1.33      4.37 o 
   0   5  11        0.45       -1.31      4.09 o 
   1   5  11        9.13       17.69     12.70 o 
   2   5  11       17.15       20.41     11.42 o 
   3   5  11       19.30       -4.26     13.92 o 
   4   5  11       10.57       26.66     16.14 o 
 -13   6  11       26.64       33.75     12.72 o 
 -12   6  11        9.22       22.86     10.11 o 
 -11   6  11       26.82       20.95      9.68 o 
 -10   6  11       25.70       34.59     11.42 o 
  -9   6  11       15.55       15.11      7.46 o 
  -8   6  11       11.69        2.82      4.96 o 
  -7   6  11       29.23       31.33     10.22 o 
  -6   6  11      133.79      110.18     18.10 o 
  -5   6  11       63.60       51.95     13.01 o 
  -4   6  11       92.70       94.08     23.36 o 
  -3   6  11       49.51       45.83     15.35 o 
  -2   6  11       28.99       17.73      5.82 o 
  -1   6  11        3.20        2.40     15.66 o 
   0   6  11       73.58       86.57     29.26 o 
   1   6  11        1.56       22.31     16.42 o 
   2   6  11       10.75       18.37     13.19 o 
   3   6  11        0.68        6.67     11.29 o 
 -13   7  11       47.49       61.87     16.64 o 
 -12   7  11       96.98      120.84     23.03 o 
 -11   7  11       22.54       31.56     19.30 o 
 -10   7  11       12.73        0.72      5.13 o 
  -9   7  11        6.14        1.04      6.11 o 
  -8   7  11       18.57       11.25      9.09 o 
  -7   7  11       97.03      100.12     18.80 o 
  -6   7  11        0.50       -0.82      4.59 o 
  -5   7  11       43.75       40.89     12.36 o 
  -4   7  11      421.95      435.25     50.58 o 
  -3   7  11       42.65       40.25      9.33 o 
  -2   7  11       65.31       72.47     14.63 o 
  -1   7  11        0.33        0.35     16.23 o 
   0   7  11        5.57       12.46     15.48 o 
   1   7  11       43.91       17.53     14.61 o 
   2   7  11       35.95       28.02     19.48 o 
   3   7  11       15.88        1.93      9.91 o 
 -12   8  11        8.42       24.82     10.99 o 
 -11   8  11        0.01       11.93      9.39 o 
 -10   8  11       42.73       51.98     14.52 o 
  -9   8  11        8.77       -0.37      4.77 o 
  -8   8  11       85.50       96.49     18.97 o 
  -7   8  11        4.94       18.07      9.08 o 
  -6   8  11        1.35        5.21      5.13 o 
  -5   8  11       68.58       91.57     16.81 o 
  -4   8  11        0.37       -3.24      7.24 o 
  -3   8  11       40.33       44.59     11.72 o 
  -2   8  11      171.09      188.64     60.81 o 
  -1   8  11        0.43       12.11     12.79 o 
   0   8  11      125.89      181.43     42.44 o 
   1   8  11       24.08       38.18     18.76 o 
   2   8  11        1.10       34.47     24.41 o 
 -12   9  11        9.68        4.13      7.36 o 
 -11   9  11        4.14      -10.40     20.38 o 
 -10   9  11        3.39        5.10      8.91 o 
  -9   9  11       25.23       41.32     13.34 o 
  -8   9  11       53.70       77.15     27.55 o 
  -7   9  11      184.53      180.70     25.25 o 
  -6   9  11        0.55       -3.16      8.92 o 
  -5   9  11       48.64       32.74     13.15 o 
  -4   9  11        1.21        3.90      4.21 o 
  -3   9  11        0.26        3.69      6.52 o 
  -2   9  11        0.04       10.56     12.81 o 
  -1   9  11        0.97        0.71     14.47 o 
   0   9  11       45.48       49.56     24.97 o 
   1   9  11       36.43       26.31     18.78 o 
   2   9  11        7.51       24.11     20.78 o 
 -11  10  11        3.42       15.15      8.84 o 
 -10  10  11       39.95       54.99     15.60 o 
  -9  10  11        6.99       13.50      9.49 o 
  -8  10  11      212.45      261.11     31.18 o 
  -7  10  11        2.90       19.31     13.56 o 
  -6  10  11       17.70        7.91      8.12 o 
  -5  10  11       44.29       38.87     10.81 o 
  -4  10  11      119.59      116.86     33.11 o 
  -3  10  11       33.41       27.38     11.11 o 
  -2  10  11      169.88      258.13     51.19 o 
  -1  10  11        0.41      -15.78     15.78 o 
   0  10  11        0.78       52.63     27.19 o 
   1  10  11        0.90       -7.77     12.55 o 
 -10  11  11        2.43        2.53      7.50 o 
  -9  11  11       26.28       18.30     10.47 o 
  -8  11  11       10.33        6.39      6.13 o 
  -7  11  11        1.15        4.19      5.76 o 
  -6  11  11        0.08       -5.43      5.49 o 
  -5  11  11       50.65       33.09     22.75 o 
  -4  11  11       76.16       78.70     16.14 o 
  -3  11  11       78.60       60.16     24.42 o 
  -2  11  11        5.72       21.15     16.19 o 
  -1  11  11        8.21       16.03     15.12 o 
   0  11  11       15.51       27.57     19.48 o 
  -9  12  11        6.35       -4.95      5.93 o 
  -8  12  11        1.80        7.03      6.06 o 
  -7  12  11       12.39        9.55      4.80 o 
  -6  12  11       21.10       16.11      9.24 o 
  -5  12  11       33.32       33.02     11.73 o 
  -4  12  11       31.01       40.01     20.75 o 
  -3  12  11       29.94       58.28     25.16 o 
  -2  12  11        4.77        0.47     11.97 o 
  -1  12  11       34.51       19.30     20.23 o 
  -6  13  11       29.91       30.69     10.75 o 
  -5  13  11        0.21        8.53      8.50 o 
  -4  13  11        6.28       24.58     17.18 o 
 -13   0  12       56.78       83.17     28.28 o 
 -12   0  12      402.27      444.65     62.34 o 
 -11   0  12       19.12       58.81     22.26 o 
 -10   0  12       26.16       38.79     17.69 o 
  -9   0  12        2.50        1.21      8.25 o 
  -8   0  12      159.50      170.88     34.26 o 
  -7   0  12        1.47      -12.16     12.16 o 
  -6   0  12        0.13        1.05      5.07 o 
  -5   0  12       92.41       91.16     23.93 o 
  -4   0  12      102.52      117.24     26.64 o 
  -3   0  12       42.77       49.42     16.52 o 
  -2   0  12      519.49      430.46     49.67 o 
  -1   0  12      222.38      266.45     38.88 o 
   0   0  12        7.27        3.52      6.38 o 
   1   0  12        0.10      -11.89     13.10 o 
   2   0  12       20.19       39.16     18.25 o 
   3   0  12        1.43        7.63     10.51 o 
 -13   1  12        5.11       17.38      9.08 o 
 -12   1  12        2.03       17.03     17.29 o 
 -11   1  12        6.44       -1.93      7.34 o 
 -10   1  12        1.88        2.37     10.47 o 
  -9   1  12       34.60       26.62     11.90 o 
  -8   1  12       12.48        0.14      5.44 o 
  -7   1  12       78.51      102.02     21.07 o 
  -6   1  12       31.51       39.54     11.36 o 
  -5   1  12        0.11       -1.58      7.06 o 
  -4   1  12        0.92        5.01      4.35 o 
  -3   1  12       58.38       32.01      9.96 o 
  -2   1  12        3.34        2.77      5.67 o 
  -1   1  12       79.25       94.39     16.14 o 
   0   1  12       22.40       17.15      6.63 o 
   1   1  12        5.49       11.40      6.71 o 
   2   1  12       72.74       63.41     17.00 o 
   3   1  12        0.52        6.50      6.89 o 
 -13   2  12        2.72        3.79      7.11 o 
 -12   2  12       39.81       64.95     17.73 o 
 -11   2  12       11.06       22.63     11.90 o 
 -10   2  12        3.36       10.73      6.64 o 
  -9   2  12        0.46        9.33      9.27 o 
  -8   2  12       57.75       54.51     13.50 o 
  -7   2  12       77.66       74.98     25.59 o 
  -6   2  12        5.99        1.75     10.40 o 
  -5   2  12       34.58       47.96     11.51 o 
  -4   2  12       24.37       17.65      7.99 o 
  -3   2  12       32.41       22.38     14.11 o 
  -2   2  12       13.18       23.29      8.58 o 
  -1   2  12       20.38        3.41      4.37 o 
   0   2  12        0.12        3.60      7.96 o 
   1   2  12        1.33       -1.50      5.30 o 
   2   2  12        0.05        2.74      8.07 o 
 -13   3  12       45.34       39.86     14.05 o 
 -12   3  12        1.46       14.54      8.78 o 
 -11   3  12       16.49        6.70      7.77 o 
 -10   3  12        9.40        8.06      8.01 o 
  -9   3  12      172.74      169.82     25.08 o 
  -8   3  12        4.91        1.32      5.02 o 
  -7   3  12      344.77      339.53     33.85 o 
  -6   3  12        3.85       12.13      7.55 o 
  -5   3  12        3.66        5.15      4.32 o 
  -4   3  12      295.95      286.46     29.80 o 
  -3   3  12        0.17        7.26     13.21 o 
  -2   3  12        0.32        1.72     19.50 o 
  -1   3  12       77.40       51.71     10.34 o 
   0   3  12       12.45       14.87     10.82 o 
   1   3  12        6.18       12.34     12.95 o 
   2   3  12        0.08        9.09      8.38 o 
 -13   4  12        5.30       17.62     11.88 o 
 -12   4  12       27.86       47.15     14.54 o 
 -11   4  12        1.02       -2.07      5.76 o 
 -10   4  12       27.76       35.45     11.30 o 
  -9   4  12        2.27        4.29      8.55 o 
  -8   4  12        6.46       16.45      9.61 o 
  -7   4  12       12.35       22.24      9.23 o 
  -6   4  12        0.96        7.68      5.58 o 
  -5   4  12      135.99      175.42     23.96 o 
  -4   4  12        2.52       -0.67      5.89 o 
  -3   4  12        5.49        8.56     11.65 o 
  -2   4  12        2.21        6.05      5.26 o 
  -1   4  12       17.62       15.02      9.38 o 
   0   4  12       31.51       38.29     20.36 o 
   1   4  12        0.21        2.53      6.52 o 
   2   4  12        0.00      -10.02     10.02 o 
 -12   5  12       16.85       24.95     10.99 o 
 -11   5  12        7.94       15.51      9.47 o 
 -10   5  12       26.17       18.20     12.54 o 
  -9   5  12        6.06        5.58      5.16 o 
  -8   5  12       47.16       68.04     15.87 o 
  -7   5  12       23.15       36.95     11.70 o 
  -6   5  12       30.95       17.72      7.98 o 
  -5   5  12        7.20       16.52     10.30 o 
  -4   5  12      326.21      367.96     33.54 o 
  -3   5  12        1.53        7.97      4.39 o 
  -2   5  12       25.32       25.21      8.01 o 
  -1   5  12        0.25      -20.18     20.18 o 
   0   5  12        2.86      -14.20     14.20 o 
   1   5  12        0.11        5.20      7.78 o 
   2   5  12       10.24      -14.89     14.89 o 
 -12   6  12        4.07       25.62     17.07 o 
 -11   6  12       39.38       27.92     12.16 o 
 -10   6  12       12.23        4.63      5.12 o 
  -9   6  12        5.94       10.55      7.36 o 
  -8   6  12       16.64       20.24     10.13 o 
  -7   6  12      100.34      117.50     20.02 o 
  -6   6  12       52.55       32.67      9.64 o 
  -5   6  12      371.06      411.17     36.42 o 
  -4   6  12        9.64       14.58      7.25 o 
  -3   6  12        0.07        0.25      6.59 o 
  -2   6  12        6.71       10.30      8.87 o 
  -1   6  12        6.73        4.29     11.48 o 
   0   6  12        2.18       -6.66      9.91 o 
   1   6  12      104.50      134.06     37.26 o 
 -12   7  12        4.84       -6.88      6.88 o 
 -11   7  12       17.80       19.50      9.63 o 
 -10   7  12       10.88       14.84      8.19 o 
  -9   7  12        8.64       -0.41      7.91 o 
  -8   7  12      115.43      106.23     31.41 o 
  -7   7  12       29.84       28.80     11.12 o 
  -6   7  12       17.41       40.68     12.58 o 
  -5   7  12       22.81       22.40     15.82 o 
  -4   7  12        7.69       10.21      8.62 o 
  -3   7  12       21.69       28.07      8.47 o 
  -2   7  12       78.58       98.26     32.35 o 
  -1   7  12        8.47       20.52     15.54 o 
   0   7  12       24.86       50.72     23.17 o 
   1   7  12       53.62       52.08     24.79 o 
 -11   8  12       39.77       17.86     10.24 o 
 -10   8  12        2.20       11.83      5.59 o 
  -9   8  12        0.02       -8.30      8.30 o 
  -8   8  12        6.50        9.95      6.15 o 
  -7   8  12       14.68        7.46      5.34 o 
  -6   8  12       23.83       26.27     10.12 o 
  -5   8  12        3.43        1.61      6.20 o 
  -4   8  12      182.82      200.89     21.74 o 
  -3   8  12        8.77        7.44      5.08 o 
  -2   8  12        2.12       12.91     11.83 o 
  -1   8  12        7.08       32.31     20.06 o 
   0   8  12       23.19       10.78     13.03 o 
 -10   9  12       23.00       31.26      9.75 o 
  -9   9  12       27.99       21.88      9.20 o 
  -8   9  12       62.59       67.47     17.06 o 
  -7   9  12       24.49        9.44      8.53 o 
  -6   9  12       51.05       30.34     10.49 o 
  -5   9  12        4.94       -0.04      4.38 o 
  -4   9  12        0.07        3.82      4.19 o 
  -3   9  12        1.10       26.48     17.68 o 
  -2   9  12       37.14       61.92     27.04 o 
  -1   9  12        0.01        6.48      8.36 o 
  -9  10  12        3.23       14.36      9.13 o 
  -8  10  12        4.13        3.72     13.07 o 
  -7  10  12        2.36       -3.95      5.20 o 
  -6  10  12        6.65        3.81      5.53 o 
  -5  10  12       25.17       30.39     10.29 o 
  -4  10  12       45.78       64.02     25.70 o 
  -3  10  12       27.50      -16.41     16.41 o 
  -2  10  12        0.21        7.54     17.61 o 
  -6  11  12        7.19       34.90     14.90 o 
  -5  11  12       10.63       29.02     10.49 o 
 -12   1  13      182.19      160.16     27.21 o 
 -11   1  13       69.94       97.93     21.40 o 
 -10   1  13       34.47       21.37     11.68 o 
  -9   1  13       26.16       24.60     10.43 o 
  -8   1  13       16.03       18.32      9.47 o 
  -7   1  13        6.60       -5.25      5.25 o 
  -6   1  13        0.28       -9.67      9.67 o 
  -5   1  13       84.46       59.82     14.43 o 
  -4   1  13        1.98        6.68      5.49 o 
  -3   1  13        0.60       -2.56      4.64 o 
  -2   1  13       35.08       40.17     16.13 o 
  -1   1  13       15.78       12.25     10.19 o 
   0   1  13       29.48       33.56     12.46 o 
 -12   2  13        6.80        1.06     18.33 o 
 -11   2  13       25.17       32.42     11.58 o 
 -10   2  13       22.91       45.31     13.69 o 
  -9   2  13        5.63       16.70      7.45 o 
  -8   2  13       11.96        3.50     22.55 o 
  -7   2  13        0.20       -5.59      5.59 o 
  -6   2  13       18.63       14.20     16.27 o 
  -5   2  13       43.84       37.37     19.19 o 
  -4   2  13        2.60       -0.64      6.57 o 
  -3   2  13       30.14       13.62      7.78 o 
  -2   2  13       69.32       86.74     16.55 o 
  -1   2  13        1.72       -9.91     11.23 o 
   0   2  13       18.51       16.89     10.03 o 
 -11   3  13      169.32      189.11     38.21 o 
 -10   3  13       24.92       17.80      9.16 o 
  -9   3  13       53.81       44.40     17.96 o 
  -8   3  13       16.84       30.07     11.10 o 
  -7   3  13       85.58       81.20     20.37 o 
  -6   3  13        1.31        1.02      4.83 o 
  -5   3  13       50.70       35.67     10.96 o 
  -4   3  13       29.48       28.08      9.95 o 
  -3   3  13       35.92       47.17     11.96 o 
  -2   3  13        6.69       15.27      5.70 o 
  -1   3  13        7.29       14.44     10.30 o 
   0   3  13       52.14       15.16      9.51 o 
 -11   4  13       35.77       26.33     11.59 o 
 -10   4  13       26.29       11.54     29.54 o 
  -9   4  13        5.59       -4.47      9.34 o 
  -8   4  13      189.60      250.83     31.04 o 
  -7   4  13       33.21       33.43     11.70 o 
  -6   4  13        1.28        0.11     27.94 o 
  -5   4  13       74.72       64.57     24.24 o 
  -4   4  13       55.39       69.31     16.10 o 
  -3   4  13       20.54        3.21     11.87 o 
  -2   4  13       29.88       21.91     11.31 o 
  -1   4  13       17.13      -14.16     14.16 o 
 -11   5  13       65.98       53.26     25.37 o 
 -10   5  13       67.00       86.69     19.95 o 
  -9   5  13       19.96        4.76      7.96 o 
  -8   5  13        0.06        4.09      6.02 o 
  -7   5  13        0.96       -1.37     10.78 o 
  -6   5  13        0.21       -4.60      4.85 o 
  -5   5  13       35.54       49.27     13.44 o 
  -4   5  13        3.49        8.51      9.12 o 
  -3   5  13       50.20       43.67     10.23 o 
  -2   5  13       19.93       16.84     13.31 o 
  -1   5  13        1.05        4.65     10.12 o 
 -10   6  13        8.02       -0.66     10.32 o 
  -9   6  13        4.00       -3.86      6.34 o 
  -8   6  13       38.81       30.63     13.70 o 
  -7   6  13       35.80       38.71     12.49 o 
  -6   6  13       60.98       61.16     15.12 o 
  -5   6  13       30.37       44.89     12.62 o 
  -4   6  13        4.25       -1.63      5.34 o 
  -3   6  13       30.30       41.64     14.02 o 
  -2   6  13        8.48       -9.61      9.61 o 
  -9   7  13        0.32       -9.66     15.29 o 
  -8   7  13       44.73       38.37     12.51 o 
  -7   7  13       18.55       16.41      6.10 o 
  -6   7  13        6.21       12.59     17.53 o 
  -5   7  13        3.18        6.67      5.78 o 
  -4   7  13        8.18       -7.84      7.84 o 
  -3   7  13       55.93       92.27     32.14 o 
  -7   8  13        1.36        5.09     11.16 o 
  -6   8  13        0.43        4.26      4.86 o 
  -5   8  13       17.57       34.52      9.82 o 
  -4   8  13       98.20       86.78     31.10 o 
  -9   0  14       23.96       64.46     20.54 o 
  -8   0  14      105.01      116.02     31.50 o 
  -7   0  14       49.38       23.93     13.06 o 
  -6   0  14        0.06      -11.98     11.98 o 
  -5   0  14        1.19      -11.09     11.09 o 
  -4   0  14        0.22      -11.96     11.96 o 
  -9   1  14        0.51      -10.13     10.13 o 
  -8   1  14        5.09       -8.23     12.72 o 
  -7   1  14       79.03       64.16     15.61 o 
  -6   1  14        1.83       -3.94     12.68 o 
  -5   1  14       25.67       21.34      9.44 o 
  -4   1  14       93.34       76.84     16.53 o 
  -8   2  14        0.64       10.44      7.40 o 
  -7   2  14        3.30       19.44      9.96 o 
  -6   2  14        5.74       -1.29      4.86 o 
  -5   2  14        5.93        2.91     12.85 o 
  -4   2  14        0.01        0.36     19.66 o 
  -8   3  14        9.53        3.57     16.85 o 
  -7   3  14       14.08        5.29      6.86 o 
  -6   3  14        3.39        1.78      6.72 o 
  -5   3  14       25.46       36.17     21.31 o 
                                                 
